# Supplementary material for: Identification of Target Genes Involved in Wound Healing Angiogenesis of Endothelial Cells with the Treatment of a Chinese 2-Herb Formula
Source: PLoS One. 2015 Oct 2;10(10):e0139342. doi: 10.1371/journal.pone.0139342 (PMC4591983; doi:10.1371/journal.pone.0139342)
Supplement: S1 Raw Data — (XLSX) [file pone.0139342.s003.xlsx]

## Sheet: 6_hr_fold 1.2_p 0.05
Column #	Column ID	gene_assignment	Gene Symbol	RefSeq	p-value(Attribute)	p-value(NF3 6 hr vs. Control 6 hr)	Ratio(NF3 6 hr vs. Control 6 hr)	Fold-Change(NF3 6 hr vs. Control 6 hr)	Fold-Change(NF3 6 hr vs. Control 6 hr) (Description)	F(Attribute)	SS(Attribute)	SS(Error)	F(Error)
22407	8079187	AK296954 // ZNF852 // zinc finger protein 852 // 3p21.31 // 285346 /// AK131507	ZNF852	AK296954	0.00559886	0.00559886	1.4625	1.4625	NF3 6 hr up vs Control 6 hr	29.4293	0.451174	0.0613231	1
32187	8172379	NM_001037735 // ZNF630 // zinc finger protein 630 // Xp11.3-p11.1 // 57232 /// E	ZNF630	NM_001037735	0.015047	0.015047	0.809724	-1.23499	NF3 6 hr down vs Control 6 hr	16.6803	0.139078	0.0333513	1
13284	7986561	ENST00000338912 // VSIG7 // V-set and immunoglobulin domain containing 7 // 15q1	VSIG7	ENST00000338912	0.0365727	0.0365727	0.774088	-1.29184	NF3 6 hr down vs Control 6 hr	9.54838	0.204719	0.0857606	1
21995	8074934	NM_013378 // VPREB3 // pre-B lymphocyte 3 // 22q11.23|22q11 // 29802 /// ENST000	VPREB3	NM_013378	0.0226865	0.0226865	0.826899	-1.20934	NF3 6 hr down vs Control 6 hr	12.9855	0.112793	0.0347442	1
18077	8036133	NM_007000 // UPK1A // uroplakin 1A // 19q13.13 // 11045 /// ENST00000222275 // U	UPK1A	NM_007000	0.0446407	0.0446407	1.30705	1.30705	NF3 6 hr up vs Control 6 hr	8.34207	0.223857	0.107339	1
32890	8178295	NM_006398 // UBD // ubiquitin D // 6p21.3 // 10537 /// ENST00000377050 // UBD //	UBD	NM_006398	0.032814	0.032814	0.79478	-1.25821	NF3 6 hr down vs Control 6 hr	10.2578	0.164715	0.0642306	1
31373	8165498	NM_006088 // TUBB2C // tubulin, beta 2C // 9q34 // 10383 /// NM_001001710 // FAM	TUBB2C	NM_006088	0.0465153	0.0465153	0.82548	-1.21142	NF3 6 hr down vs Control 6 hr	8.108	0.11484	0.0566552	1
14054	7995267	NM_016212 // TP53TG3 // TP53 target 3 // 16p13 // 24150 /// NM_001099687 // TP53	TP53TG3	NM_016212	0.00606609	0.00606609	1.30154	1.30154	NF3 6 hr up vs Control 6 hr	28.1445	0.216853	0.03082	1
32014	8170803	NM_003492 // TMEM187 // transmembrane protein 187 // Xq28 // 8269 /// ENST000003	TMEM187	NM_003492	0.0453979	0.0453979	1.28846	1.28846	NF3 6 hr up vs Control 6 hr	8.24577	0.200552	0.0972873	1
16352	8019177	NM_178520 // TMEM105 // transmembrane protein 105 // 17q25.3 // 284186 /// ENST0	TMEM105	NM_178520	0.0284725	0.0284725	1.23893	1.23893	NF3 6 hr up vs Control 6 hr	11.2469	0.143314	0.0509703	1
23740	8093104	NM_138461 // TM4SF19 // transmembrane 4 L six family member 19 // 3q29 // 116211	TM4SF19	NM_138461	0.049398	0.049398	1.3332	1.3332	NF3 6 hr up vs Control 6 hr	7.77459	0.25821	0.132848	1
6520	7920100	NM_182578 // THEM5 // thioesterase superfamily member 5 // 1q21.3 // 284486 ///	THEM5	NM_182578	0.00567018	0.00567018	0.82076	-1.21838	NF3 6 hr down vs Control 6 hr	29.2229	0.12181	0.0166732	1
16786	8023154	NM_001100817 // TCEB3CL // transcription elongation factor B polypeptide 3C-like	TCEB3CL	NM_001100817	0.0356951	0.0356951	1.21395	1.21395	NF3 6 hr up vs Control 6 hr	9.70388	0.117357	0.0483755	1
16785	8023152	NM_001100817 // TCEB3CL // transcription elongation factor B polypeptide 3C-like	TCEB3CL	NM_001100817	0.0454296	0.0454296	1.21067	1.21067	NF3 6 hr up vs Control 6 hr	8.24179	0.114106	0.0553795	1
16787	8023156	NM_145653 // TCEB3C // transcription elongation factor B polypeptide 3C (elongin	TCEB3C	NM_145653	0.0411285	0.0411285	1.21401	1.21401	NF3 6 hr up vs Control 6 hr	8.8232	0.117412	0.0532289	1
18955	8044212	NM_001056 // SULT1C2 // sulfotransferase family, cytosolic, 1C, member 2 // 2q11	SULT1C2	NM_001056	0.0336598	0.0336598	1.20203	1.20203	NF3 6 hr up vs Control 6 hr	10.0878	0.105712	0.0419171	1
17765	8032749	NR_002602 // SNORD37 // small nucleolar RNA, C/D box 37 // 19p13.3 // 26812	SNORD37	NR_002602	0.0496228	0.0496228	1.33982	1.33982	NF3 6 hr up vs Control 6 hr	7.74982	0.267179	0.137902	1
15514	8010080	NR_004396 // SNORD1B // small nucleolar RNA, C/D box 1B // 17q25.1 // 677849	SNORD1B	NR_004396	0.0321226	0.0321226	0.748749	-1.33556	NF3 6 hr down vs Control 6 hr	10.4017	0.26139	0.100518	1
11122	7965769	NM_145913 // SLC5A8 // solute carrier family 5 (iodide transporter), member 8 //	SLC5A8	NM_145913	0.00905503	0.00905503	1.20584	1.20584	NF3 6 hr up vs Control 6 hr	22.4422	0.109377	0.0194949	1
15784	8013309	NM_152351 // SLC5A10 // solute carrier family 5 (sodium/glucose cotransporter),	SLC5A10	NM_152351	0.0332814	0.0332814	1.23841	1.23841	NF3 6 hr up vs Control 6 hr	10.163	0.142751	0.0561845	1
14986	8004948	NM_207386 // SHISA6 // shisa homolog 6 (Xenopus laevis) // 17p12 // 388336 /// N	SHISA6	NM_207386	0.00673084	0.00673084	0.785601	-1.27291	NF3 6 hr down vs Control 6 hr	26.5526	0.181794	0.0273862	1
16624	8021614	NM_080475 // SERPINB11 // serpin peptidase inhibitor, clade B (ovalbumin), membe	SERPINB11	NM_080475	0.0452804	0.0452804	1.21305	1.21305	NF3 6 hr up vs Control 6 hr	8.26055	0.116458	0.0563923	1
13182	7985480	NR_003011 // SCARNA15 // small Cajal body-specific RNA 15 // 15q25.2 // 677778 /	SCARNA15	NR_003011	0.0164568	0.0164568	1.2804	1.2804	NF3 6 hr up vs Control 6 hr	15.8081	0.190739	0.0482636	1
29624	8148966	NR_003572 // RPL23AP53 // ribosomal protein L23a pseudogene 53 // 8p23.3 // 6441	RPL23AP53	NR_003572	0.0473735	0.0473735	1.31539	1.31539	NF3 6 hr up vs Control 6 hr	8.00554	0.234613	0.117225	1
13057	7984259	NR_002757 // RNU5B-1 // RNA, U5B small nuclear 1 // 15q22.31 // 26832	RNU5B-1	NR_002757	0.0342185	0.0342185	1.86271	1.86271	NF3 6 hr up vs Control 6 hr	9.97898	1.208	0.484219	1
4593	7900540	NM_173642 // RIMKLA // ribosomal modification protein rimK-like family member A	RIMKLA	NM_173642	0.0205023	0.0205023	1.21041	1.21041	NF3 6 hr up vs Control 6 hr	13.8269	0.11385	0.032936	1
22723	8082552	NM_000539 // RHO // rhodopsin // 3q21-q24 // 6010 /// ENST00000296271 // RHO //	RHO	NM_000539	0.0458713	0.0458713	0.804289	-1.24333	NF3 6 hr down vs Control 6 hr	8.18679	0.148096	0.0723586	1
17632	8031570	NM_001145014 // RFPL4A // ret finger protein-like 4A // 19q13.42 // 342931 /// E	RFPL4A	NM_001145014	0.0412331	0.0412331	1.20246	1.20246	NF3 6 hr up vs Control 6 hr	8.80799	0.106121	0.048193	1
11067	7965166	NM_003625 // PPFIA2 // protein tyrosine phosphatase, receptor type, f polypeptid	PPFIA2	NM_003625	0.0225136	0.0225136	0.80077	-1.2488	NF3 6 hr down vs Control 6 hr	13.0476	0.154119	0.0472483	1
27257	8126324	NM_002630 // PGC // progastricsin (pepsinogen C) // 6p21.3-p21.1 // 5225 /// NM_	PGC	NM_002630	0.0235361	0.0235361	0.826326	-1.21018	NF3 6 hr down vs Control 6 hr	12.6905	0.113616	0.0358115	1
25386	8108713	NM_019120 // PCDHB8 // protocadherin beta 8 // 5q31 // 56128 /// ENST00000239444	PCDHB8	NM_019120	0.0118764	0.0118764	0.702616	-1.42325	NF3 6 hr down vs Control 6 hr	19.183	0.388915	0.0810958	1
7865	7933672	NM_001142763 // PCDH15 // protocadherin-related 15 // 10q21.1 // 65217 /// NM_00	PCDH15	NM_001142763	0.0123734	0.0123734	1.26887	1.26887	NF3 6 hr up vs Control 6 hr	18.7279	0.177032	0.0378114	1
31646	8167866	NM_207339 // PAGE2 // P antigen family, member 2 (prostate associated) // Xp11.2	PAGE2	NM_207339	0.017502	0.017502	0.809883	-1.23475	NF3 6 hr down vs Control 6 hr	15.2308	0.138821	0.0364579	1
29037	8143557	NR_002140 // OR6W1P // olfactory receptor, family 6, subfamily W, member 1 pseud	OR6W1P	NR_002140	0.0497328	0.0497328	1.23752	1.23752	NF3 6 hr up vs Control 6 hr	7.73776	0.14179	0.0732978	1
8473	7939900	NM_001001955 // OR4C13 // olfactory receptor, family 4, subfamily C, member 13 /	OR4C13	NM_001001955	0.0359425	0.0359425	1.36035	1.36035	NF3 6 hr up vs Control 6 hr	9.65948	0.295678	0.122441	1
7087	7925751	NM_001004693 // OR2T10 // olfactory receptor, family 2, subfamily T, member 10 /	OR2T10	NM_001004693	0.0252145	0.0252145	1.48624	1.48624	NF3 6 hr up vs Control 6 hr	12.1521	0.490199	0.161355	1
9406	7948312	NM_001004459 // OR1S2 // olfactory receptor, family 1, subfamily S, member 2 //	OR1S2	NM_001004459	0.0130982	0.0130982	0.72115	-1.38667	NF3 6 hr down vs Control 6 hr	18.1112	0.33365	0.0736893	1
5189	7906372	NM_001004478 // OR10Z1 // olfactory receptor, family 10, subfamily Z, member 1 /	OR10Z1	NM_001004478	0.0403903	0.0403903	1.33388	1.33388	NF3 6 hr up vs Control 6 hr	8.93228	0.259117	0.116036	1
17122	8026483	NM_013939 // OR10H2 // olfactory receptor, family 10, subfamily H, member 2 // 1	OR10H2	NM_013939	0.0291152	0.0291152	0.800103	-1.24984	NF3 6 hr down vs Control 6 hr	11.0866	0.155278	0.0560237	1
27750	8131506	NM_152745 // NXPH1 // neurexophilin 1 // 7p22 // 30010 /// ENST00000405863 // NX	NXPH1	NM_152745	0.030947	0.030947	1.27788	1.27788	NF3 6 hr up vs Control 6 hr	10.6574	0.187714	0.0704539	1
25008	8104746	NM_000908 // NPR3 // natriuretic peptide receptor C/guanylate cyclase C (atriona	NPR3	NM_000908	0.0498436	0.0498436	1.27609	1.27609	NF3 6 hr up vs Control 6 hr	7.72566	0.185568	0.0960787	1
24299	8098344	EU000855 // NBLA00301 // Nbla00301 // 4q34.1 // 79804 /// EF529506 // NBLA00301	NBLA00301	EU000855	0.0232137	0.0232137	1.24248	1.24248	NF3 6 hr up vs Control 6 hr	12.8005	0.147163	0.0459866	1
28603	8139433	NM_033054 // MYO1G // myosin IG // 7p13-p11.2 // 64005 /// ENST00000258787 // MY	MYO1G	NM_033054	0.0424079	0.0424079	0.833195	-1.2002	NF3 6 hr down vs Control 6 hr	8.64098	0.10397	0.0481289	1
22760	8083011	NM_020191 // MRPS22 // mitochondrial ribosomal protein S22 // 3q23 // 56945 ///	MRPS22	NM_020191	0.0411999	0.0411999	1.22893	1.22893	NF3 6 hr up vs Control 6 hr	8.8128	0.13267	0.060217	1
9721	7951246	NM_002424 // MMP8 // matrix metallopeptidase 8 (neutrophil collagenase) // 11q22	MMP8	NM_002424	0.0389725	0.0389725	1.31795	1.31795	NF3 6 hr up vs Control 6 hr	9.15045	0.237956	0.104019	1
12761	7981911	NM_005664 // MKRN3 // makorin ring finger protein 3 // 15q11-q13 // 7681 /// ENS	MKRN3	NM_005664	0.0448858	0.0448858	0.821884	-1.21672	NF3 6 hr down vs Control 6 hr	8.31063	0.120128	0.0578191	1
13901	7993310	NM_014048 // MKL2 // MKL/myocardin-like 2 // 16p13.12 // 57496 /// ENST000003182	MKL2	NM_014048	0.0489945	0.0489945	0.824995	-1.21213	NF3 6 hr down vs Control 6 hr	7.81946	0.115544	0.0591061	1
15298	8007790	NM_003954 // MAP3K14 // mitogen-activated protein kinase kinase kinase 14 // 17q	MAP3K14	NM_003954	0.00808552	0.00808552	0.804742	-1.24263	NF3 6 hr down vs Control 6 hr	23.9399	0.14733	0.0246167	1
27652	8130598	NR_028093 // LPAL2 // lipoprotein, Lp(a)-like 2 pseudogene // 6q26-q27 // 80350	LPAL2	NR_028093	0.00502015	0.00502015	0.818476	-1.22178	NF3 6 hr down vs Control 6 hr	31.2632	0.125271	0.0160279	1
32678	8176574	XR_042505 // LOC652811 // similar to adlican // --- // 652811	LOC652811	XR_042505	0.0184067	0.0184067	0.823314	-1.2146	NF3 6 hr down vs Control 6 hr	14.7714	0.118009	0.031956	1
18541	8040288	XM_001129774 // LOC650157 // similar to TRIM5/CypA fusion protein // 2p25.1 // 6	LOC650157	XM_001129774	0.0167015	0.0167015	1.2571	1.2571	NF3 6 hr up vs Control 6 hr	15.6681	0.163448	0.0417276	1
26273	8117079	BC047037 // LOC644714 // hypothetical protein LOC644714 // 3p21.31 // 644714	LOC644714	BC047037	0.00372613	0.00372613	1.72322	1.72322	NF3 6 hr up vs Control 6 hr	36.8161	0.924595	0.100455	1
23128	8086538	BC047037 // LOC644714 // hypothetical protein LOC644714 // 3p21.31 // 644714	LOC644714	BC047037	0.0114592	0.0114592	1.80196	1.80196	NF3 6 hr up vs Control 6 hr	19.5877	1.08265	0.221087	1
9957	7953518	U72518 // LOC171220 // destrin-2 pseudogene // 12p13 // 171220	LOC171220	U72518	0.0134391	0.0134391	1.23319	1.23319	NF3 6 hr up vs Control 6 hr	17.8386	0.137165	0.0307569	1
13266	7986444	AK056534 // LOC145757 // hypothetical LOC145757 // 15q26.3 // 145757 /// ENST000	LOC145757	AK056534	0.0158435	0.0158435	0.80834	-1.2371	NF3 6 hr down vs Control 6 hr	16.1732	0.141342	0.0349571	1
25289	8107720	AK093561 // LOC100131792 // hypothetical LOC100131792 // 5q23.2 // 100131792 ///	LOC100131792	AK093561	0.0346699	0.0346699	0.75705	-1.32092	NF3 6 hr down vs Control 6 hr	9.89301	0.241851	0.0977865	1
21456	8069804	NM_203405 // KRTAP26-1 // keratin associated protein 26-1 // 21q22.11 // 388818	KRTAP26-1	NM_203405	0.0406812	0.0406812	1.23632	1.23632	NF3 6 hr up vs Control 6 hr	8.88894	0.140505	0.063227	1
21459	8069813	NM_181621 // KRTAP13-2 // keratin associated protein 13-2 // 21q22.1 // 337959 /	KRTAP13-2	NM_181621	0.0365151	0.0365151	1.3377	1.3377	NF3 6 hr up vs Control 6 hr	9.55842	0.264297	0.110603	1
21391	8069146	NM_198689 // KRTAP10-7 // keratin associated protein 10-7 // 21q22.3 // 386675 /	KRTAP10-7	NM_198689	0.00111007	0.00111007	0.789866	-1.26604	NF3 6 hr down vs Control 6 hr	70.1973	0.173727	0.00989937	1
6906	7924071	NM_172362 // KCNH1 // potassium voltage-gated channel, subfamily H (eag-related)	KCNH1	NM_172362	0.0140622	0.0140622	1.22499	1.22499	NF3 6 hr up vs Control 6 hr	17.3661	0.128569	0.0296137	1
19686	8051785	NM_133329 // KCNG3 // potassium voltage-gated channel, subfamily G, member 3 //	KCNG3	NM_133329	0.0448805	0.0448805	1.25597	1.25597	NF3 6 hr up vs Control 6 hr	8.31131	0.16217	0.0780481	1
21497	8070173	NM_000219 // KCNE1 // potassium voltage-gated channel, Isk-related family, membe	KCNE1	NM_000219	0.0451299	0.0451299	0.790982	-1.26425	NF3 6 hr down vs Control 6 hr	8.27957	0.171654	0.0829289	1
30229	8154229	NM_002195 // INSL4 // insulin-like 4 (placenta) // 9p24 // 3641 /// ENST00000239	INSL4	NM_002195	0.0302042	0.0302042	0.754027	-1.32621	NF3 6 hr down vs Control 6 hr	10.8267	0.248854	0.0919406	1
31417	8165752	NM_002183 // IL3RA // interleukin 3 receptor, alpha (low affinity) // Xp22.3 or	IL3RA	NM_002183	0.0485057	0.0485057	0.832396	-1.20135	NF3 6 hr down vs Control 6 hr	7.87459	0.105066	0.0533695	1
32642	8176323	NM_002183 // IL3RA // interleukin 3 receptor, alpha (low affinity) // Xp22.3 or	IL3RA	NM_002183	0.0485057	0.0485057	0.832396	-1.20135	NF3 6 hr down vs Control 6 hr	7.87459	0.105066	0.0533695	1
27176	8125461	AK097297 // HLA-DQB1 // major histocompatibility complex, class II, DQ beta 1 //	HLA-DQB1	AK097297	0.0257724	0.0257724	1.67303	1.67303	NF3 6 hr up vs Control 6 hr	11.985	0.826878	0.275972	1
31127	8162719	NM_018437 // HEMGN // hemogen // 9q22.33 // 55363 /// NM_197978 // HEMGN // hemo	HEMGN	NM_018437	0.0469416	0.0469416	0.828242	-1.20738	NF3 6 hr down vs Control 6 hr	8.05676	0.110874	0.0550466	1
26087	8115391	NM_004821 // HAND1 // heart and neural crest derivatives expressed 1 // 5q33 //	HAND1	NM_004821	0.0191945	0.0191945	1.24206	1.24206	NF3 6 hr up vs Control 6 hr	14.3981	0.146705	0.0407567	1
10728	7961455	NM_004963 // GUCY2C // guanylate cyclase 2C (heat stable enterotoxin receptor) /	GUCY2C	NM_004963	0.00031371	0.00031371	1.29211	1.29211	NF3 6 hr up vs Control 6 hr	134.969	0.205053	0.00607703	1
31447	8166028	NM_014728 // FRMPD4 // FERM and PDZ domain containing 4 // Xp22.2 // 9758 /// EN	FRMPD4	NM_014728	0.00979117	0.00979117	1.24569	1.24569	NF3 6 hr up vs Control 6 hr	21.4571	0.150685	0.0280904	1
24338	8098714	NM_004477 // FRG1 // FSHD region gene 1 // 4q35 // 2483 /// ENST00000226798 // F	FRG1	NM_004477	0.0463588	0.0463588	1.27605	1.27605	NF3 6 hr up vs Control 6 hr	8.127	0.185524	0.0913124	1
7991	7934961	NR_026835 // FLJ37201 // tigger transposable element derived 2 pseudogene // 10q	FLJ37201	NR_026835	0.0473914	0.0473914	0.67047	-1.49149	NF3 6 hr down vs Control 6 hr	8.00344	0.498968	0.249377	1
27162	8125316	NM_022110 // FKBPL // FK506 binding protein like // 6p21.3 // 63943 /// ENST0000	FKBPL	NM_022110	0.0317205	0.0317205	1.22192	1.22192	NF3 6 hr up vs Control 6 hr	10.4875	0.125407	0.047831	1
32933	8178749	NM_022110 // FKBPL // FK506 binding protein like // 6p21.3 // 63943 /// ENST0000	FKBPL	NM_022110	0.0317205	0.0317205	1.22192	1.22192	NF3 6 hr up vs Control 6 hr	10.4875	0.125407	0.047831	1
29772	8150002	NM_172366 // FBXO16 // F-box protein 16 // 8p21.1 // 157574 /// ENST00000380254	FBXO16	NM_172366	0.033702	0.033702	1.24077	1.24077	NF3 6 hr up vs Control 6 hr	10.0795	0.145298	0.057661	1
14711	8001953	NM_178516 // EXOC3L // exocyst complex component 3-like // 16q22.1 // 283849 ///	EXOC3L	NM_178516	0.00225777	0.00225777	1.27774	1.27774	NF3 6 hr up vs Control 6 hr	48.2341	0.18754	0.0155525	1
24308	8098439	NM_002354 // EPCAM // epithelial cell adhesion molecule // 2p21 // 4072 /// ENST	EPCAM	NM_002354	0.00142661	0.00142661	3.03794	3.03794	NF3 6 hr up vs Control 6 hr	61.5317	3.85487	0.250594	1
30053	8152264	NM_001385 // DPYS // dihydropyrimidinase // 8q22 // 1807 /// ENST00000351513 //	DPYS	NM_001385	0.004007	0.004007	1.21843	1.21843	NF3 6 hr up vs Control 6 hr	35.385	0.121858	0.0137751	1
14321	7997962	NM_004413 // DPEP1 // dipeptidase 1 (renal) // 16q24.3 // 1800 /// NM_001128141	DPEP1	NM_004413	0.0104751	0.0104751	1.25373	1.25373	NF3 6 hr up vs Control 6 hr	20.6366	0.159637	0.0309424	1
22142	8076292	NM_145174 // DNAJB7 // DnaJ (Hsp40) homolog, subfamily B, member 7 // 22q13.2 //	DNAJB7	NM_145174	0.0203084	0.0203084	1.22113	1.22113	NF3 6 hr up vs Control 6 hr	13.908	0.124608	0.0358376	1
28039	8133976	NM_006716 // DBF4 // DBF4 homolog (S. cerevisiae) // 7q21.3 // 10926 /// ENST000	DBF4	NM_006716	0.0151192	0.0151192	0.821593	-1.21715	NF3 6 hr down vs Control 6 hr	16.6327	0.120561	0.0289937	1
21177	8067140	NM_000782 // CYP24A1 // cytochrome P450, family 24, subfamily A, polypeptide 1 /	CYP24A1	NM_000782	0.00821619	0.00821619	0.797548	-1.25384	NF3 6 hr down vs Control 6 hr	23.7226	0.159764	0.0269386	1
19480	8049471	NM_020311 // CXCR7 // chemokine (C-X-C motif) receptor 7 // 2q37.3 // 57007 ///	CXCR7	NM_020311	0.0181807	0.0181807	1.20462	1.20462	NF3 6 hr up vs Control 6 hr	14.8829	0.108203	0.0290813	1
23854	8094253	NM_001079827 // CLRN2 // clarin 2 // 4p15.32 // 645104 /// ENST00000430734 // CL	CLRN2	NM_001079827	0.0146437	0.0146437	1.24915	1.24915	NF3 6 hr up vs Control 6 hr	16.9528	0.154513	0.0364573	1
7697	7932177	NM_001029954 // CDNF // cerebral dopamine neurotrophic factor // 10p13 // 441549	CDNF	NM_001029954	0.0319595	0.0319595	0.820601	-1.21862	NF3 6 hr down vs Control 6 hr	10.4363	0.122048	0.0467783	1
5185	7906355	NM_030893 // CD1E // CD1e molecule // 1q22-q23 // 913 /// NM_001042583 // CD1E /	CD1E	NM_030893	0.017692	0.017692	1.31916	1.31916	NF3 6 hr up vs Control 6 hr	15.1314	0.239538	0.0633221	1
15158	8006453	NM_005623 // CCL8 // chemokine (C-C motif) ligand 8 // 17q11.2 // 6355 /// ENST0	CCL8	NM_005623	0.0190679	0.0190679	0.780235	-1.28166	NF3 6 hr down vs Control 6 hr	14.4566	0.192266	0.0531984	1
22093	8075820	NM_006078 // CACNG2 // calcium channel, voltage-dependent, gamma subunit 2 // 22	CACNG2	NM_006078	0.0387534	0.0387534	0.766935	-1.30389	NF3 6 hr down vs Control 6 hr	9.18523	0.21983	0.095732	1
31032	8161839	NR_023352 // C9orf95 // chromosome 9 open reading frame 95 // 9q21.13 // 54981 /	C9orf95	NR_023352	0.0406115	0.0406115	0.756528	-1.32183	NF3 6 hr down vs Control 6 hr	8.89928	0.243052	0.109245	1
30750	8159350	NM_152571 // C9orf163 // chromosome 9 open reading frame 163 // 9q34.3 // 158055	C9orf163	NM_152571	0.0145054	0.0145054	1.32808	1.32808	NF3 6 hr up vs Control 6 hr	17.0489	0.251338	0.0589687	1
20408	8059532	NM_020161 // C2orf83 // chromosome 2 open reading frame 83 // 2q36.3 // 56918 //	C2orf83	NM_020161	0.00249081	0.00249081	1.22644	1.22644	NF3 6 hr up vs Control 6 hr	45.7643	0.130077	0.0113693	1
18654	8041536	NR_027252 // C2orf58 // chromosome 2 open reading frame 58 // 2p22.2 // 285154	C2orf58	NR_027252	0.0422958	0.0422958	1.23793	1.23793	NF3 6 hr up vs Control 6 hr	8.65662	0.14223	0.0657207	1
21306	8068220	NR_024622 // C21orf49 // chromosome 21 open reading frame 49 // 21q22.11 // 5406	C21orf49	NR_024622	0.0365825	0.0365825	0.804877	-1.24243	NF3 6 hr down vs Control 6 hr	9.54669	0.147104	0.0616357	1
20676	8062237	BC114945 // C20orf152 // chromosome 20 open reading frame 152 // 20q11.23 // 140	C20orf152	BC114945	0.0287748	0.0287748	1.2028	1.2028	NF3 6 hr up vs Control 6 hr	11.1708	0.106449	0.038117	1
6056	7915500	NM_182517 // C1orf210 // chromosome 1 open reading frame 210 // 1p34.2 // 149466	C1orf210	NM_182517	0.0491828	0.0491828	0.800779	-1.24878	NF3 6 hr down vs Control 6 hr	7.79845	0.154104	0.0790435	1
5281	7907232	NM_025063 // C1orf129 // chromosome 1 open reading frame 129 // 1q24.3 // 80133	C1orf129	NM_025063	0.0173141	0.0173141	1.34415	1.34415	NF3 6 hr up vs Control 6 hr	15.3307	0.273107	0.0712575	1
16321	8018860	NM_001168 // BIRC5 // baculoviral IAP repeat-containing 5 // 17q25 // 332 /// NM	BIRC5	NM_001168	0.0448288	0.0448288	1.28395	1.28395	NF3 6 hr up vs Control 6 hr	8.31791	0.195037	0.0937913	1
23613	8091867	NM_000055 // BCHE // butyrylcholinesterase // 3q26.1-q26.2 // 590 /// ENST000002	BCHE	NM_000055	0.0119309	0.0119309	1.25473	1.25473	NF3 6 hr up vs Control 6 hr	19.1317	0.160766	0.0336124	1
28808	8141206	NM_018842 // BAIAP2L1 // BAI1-associated protein 2-like 1 // 7q21.3-q22.1 // 559	BAIAP2L1	NM_018842	0.0201256	0.0201256	0.826193	-1.21037	NF3 6 hr down vs Control 6 hr	13.9857	0.113809	0.0325501	1
9489	7948995	ENST00000398868 // ATL3 // atlastin GTPase 3 // 11q12.3-q13.1 // 25923 /// ENST0	ATL3	ENST00000398868	0.0305147	0.0305147	1.29401	1.29401	NF3 6 hr up vs Control 6 hr	10.7552	0.207404	0.0771362	1
28069	8134376	NM_016116 // ASB4 // ankyrin repeat and SOCS box-containing 4 // 7q21-q22 // 516	ASB4	NM_016116	0.025702	0.025702	0.786629	-1.27125	NF3 6 hr down vs Control 6 hr	12.0057	0.179829	0.0599143	1
24450	8099760	NM_015230 // ARAP2 // ArfGAP with RhoGAP domain, ankyrin repeat and PH domain 2	ARAP2	NM_015230	0.0190929	0.0190929	1.2505	1.2505	NF3 6 hr up vs Control 6 hr	14.445	0.156017	0.0432031	1
6709	7922121	NR_026844 // ANKRD36BP1 // ankyrin repeat domain 36B pseudogene 1 // 1q24.2 // 8	ANKRD36BP1	NR_026844	0.0291539	0.0291539	1.20081	1.20081	NF3 6 hr up vs Control 6 hr	11.0771	0.104547	0.0377525	1
20295	8058238	NM_001168221 // ALS2CR11 // amyotrophic lateral sclerosis 2 (juvenile) chromosom	ALS2CR11	NM_001168221	0.0458718	0.0458718	1.31354	1.31354	NF3 6 hr up vs Control 6 hr	8.18673	0.232216	0.11346	1
27483	8128777	NM_001145128 // AKD1 // adenylate kinase domain containing 1 // 6q21 // 221264 /	AKD1	NM_001145128	0.00479981	0.00479981	1.22412	1.22412	NF3 6 hr up vs Control 6 hr	32.0473	0.127668	0.015935	1
9343	7947947	NM_024783 // AGBL2 // ATP/GTP binding protein-like 2 // 11p11.2 // 79841 /// ENS	AGBL2	NM_024783	0.00346523	0.00346523	0.814751	-1.22737	NF3 6 hr down vs Control 6 hr	38.2986	0.131041	0.0136863	1
16718	8022488	NM_138340 // ABHD3 // abhydrolase domain containing 3 // 18q11.2 // 171586 /// E	ABHD3	NM_138340	0.0193162	0.0193162	1.3501	1.3501	NF3 6 hr up vs Control 6 hr	14.3425	0.281322	0.0784581	1
24043	8096002	---		---	0.000344585	0.000344585	0.826313	-1.2102	NF3 6 hr down vs Control 6 hr	128.629	0.113636	0.00353376	1
27510	8129069	---		---	0.000392108	0.000392108	1.54582	1.54582	NF3 6 hr up vs Control 6 hr	120.374	0.59228	0.0196813	1
9639	7950532	---		---	0.00057656	0.00057656	0.791798	-1.26295	NF3 6 hr down vs Control 6 hr	98.6875	0.170146	0.00689637	1
16684	8022245	---		---	0.00115789	0.00115789	1.30581	1.30581	NF3 6 hr up vs Control 6 hr	68.6635	0.222277	0.0129487	1
648	7893146	---		---	0.00176438	0.00176438	1.40353	1.40353	NF3 6 hr up vs Control 6 hr	54.9963	0.358768	0.026094	1
995	7893493	---		---	0.00180112	0.00180112	0.604858	-1.65328	NF3 6 hr down vs Control 6 hr	54.3986	0.789161	0.0580281	1
9334	7947890	---		---	0.00193234	0.00193234	0.593039	-1.68623	NF3 6 hr down vs Control 6 hr	52.405	0.852322	0.0650566	1
20858	8064098	---		---	0.00206794	0.00206794	0.477117	-2.09592	NF3 6 hr down vs Control 6 hr	50.5475	1.70961	0.135287	1
2075	7894581	---		---	0.00209199	0.00209199	0.775612	-1.28931	NF3 6 hr down vs Control 6 hr	50.2372	0.201586	0.0160508	1
391	7892887	---		---	0.00219467	0.00219467	0.799924	-1.25012	NF3 6 hr down vs Control 6 hr	48.9697	0.155589	0.012709	1
22317	8078284	---		---	0.002441	0.002441	0.797699	-1.25361	NF3 6 hr down vs Control 6 hr	46.2623	0.159497	0.0137906	1
3948	7896467	---		---	0.00264261	0.00264261	1.38651	1.38651	NF3 6 hr up vs Control 6 hr	44.3343	0.333408	0.0300812	1
3400	7895915	---		---	0.00299572	0.00299572	1.40516	1.40516	NF3 6 hr up vs Control 6 hr	41.4392	0.361234	0.0348689	1
2891	7895403	---		---	0.00300377	0.00300377	0.655411	-1.52576	NF3 6 hr down vs Control 6 hr	41.3792	0.557288	0.0538714	1
3166	7895679	---		---	0.00330064	0.00330064	2.22627	2.22627	NF3 6 hr up vs Control 6 hr	39.3229	1.99976	0.203419	1
136	7892632	---		---	0.00435458	0.00435458	0.541077	-1.84817	NF3 6 hr down vs Control 6 hr	33.8096	1.17775	0.139339	1
24225	8097747	---		---	0.00485883	0.00485883	0.824168	-1.21334	NF3 6 hr down vs Control 6 hr	31.832	0.116752	0.014671	1
1307	7893806	---		---	0.00541933	0.00541933	0.594069	-1.68331	NF3 6 hr down vs Control 6 hr	29.9667	0.84667	0.113015	1
16816	8023380	---		---	0.00550624	0.00550624	1.34984	1.34984	NF3 6 hr up vs Control 6 hr	29.7033	0.280953	0.0378346	1
1326	7893825	---		---	0.00706016	0.00706016	0.356662	-2.80377	NF3 6 hr down vs Control 6 hr	25.8487	3.3184	0.513511	1
28554	8139017	---		---	0.00726598	0.00726598	1.35852	1.35852	NF3 6 hr up vs Control 6 hr	25.4333	0.293087	0.046095	1
807	7893305	---		---	0.00744678	0.00744678	2.7916	2.7916	NF3 6 hr up vs Control 6 hr	25.0827	3.29045	0.524736	1
28072	8134405	---		---	0.00896474	0.00896474	1.23471	1.23471	NF3 6 hr up vs Control 6 hr	22.5714	0.138777	0.0245934	1
26740	8121485	---		---	0.0090169	0.0090169	1.33749	1.33749	NF3 6 hr up vs Control 6 hr	22.4965	0.264	0.0469406	1
16199	8017257	---		---	0.00916421	0.00916421	1.20521	1.20521	NF3 6 hr up vs Control 6 hr	22.2887	0.108772	0.0195206	1
7796	7933113	---		---	0.00934516	0.00934516	0.518483	-1.9287	NF3 6 hr down vs Control 6 hr	22.0401	1.34701	0.244465	1
1859	7894364	---		---	0.0099762	0.0099762	1.56395	1.56395	NF3 6 hr up vs Control 6 hr	21.2268	0.624413	0.117665	1
4717	7901856	---		---	0.00999959	0.00999959	1.26524	1.26524	NF3 6 hr up vs Control 6 hr	21.1982	0.172795	0.0326056	1
28730	8140356	---		---	0.0100539	0.0100539	0.826576	-1.20981	NF3 6 hr down vs Control 6 hr	21.132	0.113256	0.0214378	1
122	7892618	---		---	0.0102038	0.0102038	1.53114	1.53114	NF3 6 hr up vs Control 6 hr	20.9523	0.566615	0.108173	1
22546	8080985	---		---	0.0109275	0.0109275	0.777204	-1.28666	NF3 6 hr down vs Control 6 hr	20.1369	0.198346	0.0393997	1
30042	8152213	---		---	0.0113172	0.0113172	1.22779	1.22779	NF3 6 hr up vs Control 6 hr	19.7305	0.131482	0.0266555	1
123	7892619	---		---	0.0118678	0.0118678	3.01176	3.01176	NF3 6 hr up vs Control 6 hr	19.1912	3.79504	0.790997	1
11866	7973082	---		---	0.0118964	0.0118964	0.505386	-1.97869	NF3 6 hr down vs Control 6 hr	19.1641	1.45399	0.303482	1
13519	7989487	---		---	0.0124678	0.0124678	1.45321	1.45321	NF3 6 hr up vs Control 6 hr	18.6445	0.436178	0.093578	1
499	7892995	---		---	0.0129144	0.0129144	1.31951	1.31951	NF3 6 hr up vs Control 6 hr	18.2626	0.24	0.0525665	1
1092	7893590	---		---	0.0132463	0.0132463	1.60636	1.60636	NF3 6 hr up vs Control 6 hr	17.9914	0.701367	0.155933	1
191	7892687	---		---	0.0133063	0.0133063	1.57204	1.57204	NF3 6 hr up vs Control 6 hr	17.9435	0.638904	0.142426	1
3275	7895789	---		---	0.0134561	0.0134561	1.62453	1.62453	NF3 6 hr up vs Control 6 hr	17.8252	0.735039	0.164943	1
4912	7903906	---		---	0.0137052	0.0137052	1.30454	1.30454	NF3 6 hr up vs Control 6 hr	17.6328	0.220656	0.0500557	1
3267	7895781	---		---	0.0137293	0.0137293	0.643471	-1.55407	NF3 6 hr down vs Control 6 hr	17.6145	0.606844	0.137805	1
38	7892532	---		---	0.0144695	0.0144695	0.71425	-1.40007	NF3 6 hr down vs Control 6 hr	17.074	0.353565	0.0828312	1
16598	8021372	---		---	0.0144773	0.0144773	0.682515	-1.46517	NF3 6 hr down vs Control 6 hr	17.0685	0.455513	0.106749	1
27211	8125857	---		---	0.0150951	0.0150951	0.77142	-1.29631	NF3 6 hr down vs Control 6 hr	16.6486	0.210276	0.0505211	1
1788	7894292	---		---	0.0161397	0.0161397	0.369546	-2.70602	NF3 6 hr down vs Control 6 hr	15.9943	3.09389	0.773751	1
26988	8123889	---		---	0.0162721	0.0162721	0.791958	-1.26269	NF3 6 hr down vs Control 6 hr	15.9159	0.169853	0.0426878	1
30987	8161482	---		---	0.016295	0.016295	1.2081	1.2081	NF3 6 hr up vs Control 6 hr	15.9024	0.111576	0.0280652	1
31003	8161566	---		---	0.016295	0.016295	1.2081	1.2081	NF3 6 hr up vs Control 6 hr	15.9024	0.111576	0.0280652	1
24034	8095832	---		---	0.0163743	0.0163743	1.80337	1.80337	NF3 6 hr up vs Control 6 hr	15.856	1.08552	0.273845	1
26048	8115010	---		---	0.016929	0.016929	1.43815	1.43815	NF3 6 hr up vs Control 6 hr	15.5406	0.412201	0.106096	1
103	7892598	---		---	0.0170381	0.0170381	1.31748	1.31748	NF3 6 hr up vs Control 6 hr	15.4805	0.237339	0.0613261	1
992	7893490	---		---	0.0174074	0.0174074	1.88115	1.88115	NF3 6 hr up vs Control 6 hr	15.2809	1.24656	0.326304	1
20950	8065069	---		---	0.0177525	0.0177525	0.820525	-1.21873	NF3 6 hr down vs Control 6 hr	15.1001	0.122163	0.0323609	1
745	7893243	---		---	0.0179593	0.0179593	2.4605	2.4605	NF3 6 hr up vs Control 6 hr	14.9942	2.53092	0.675172	1
8798	7942822	---		---	0.0181236	0.0181236	1.27379	1.27379	NF3 6 hr up vs Control 6 hr	14.9114	0.182837	0.0490461	1
3935	7896454	---		---	0.0182266	0.0182266	1.41742	1.41742	NF3 6 hr up vs Control 6 hr	14.8601	0.379924	0.102267	1
2999	7895512	---		---	0.0182945	0.0182945	1.31931	1.31931	NF3 6 hr up vs Control 6 hr	14.8265	0.239742	0.0646793	1
3353	7895867	---		---	0.0186546	0.0186546	0.528754	-1.89124	NF3 6 hr down vs Control 6 hr	14.6514	1.26776	0.346113	1
12988	7983614	---		---	0.0190809	0.0190809	1.23143	1.23143	NF3 6 hr up vs Control 6 hr	14.4506	0.135303	0.0374528	1
2629	7895141	---		---	0.0193435	0.0193435	1.29786	1.29786	NF3 6 hr up vs Control 6 hr	14.3301	0.212222	0.059238	1
12156	7976059	---		---	0.0195438	0.0195438	1.29138	1.29138	NF3 6 hr up vs Control 6 hr	14.2399	0.204143	0.0573437	1
1930	7894436	---		---	0.0196356	0.0196356	1.2384	1.2384	NF3 6 hr up vs Control 6 hr	14.1991	0.142741	0.0402114	1
24819	8103242	---		---	0.0198581	0.0198581	1.21354	1.21354	NF3 6 hr up vs Control 6 hr	14.1012	0.116947	0.0331737	1
4161	7896683	---		---	0.0198932	0.0198932	0.821603	-1.21713	NF3 6 hr down vs Control 6 hr	14.0859	0.120547	0.034232	1
1564	7894065	---		---	0.0199072	0.0199072	1.37265	1.37265	NF3 6 hr up vs Control 6 hr	14.0798	0.31322	0.0889841	1
276	7892772	---		---	0.0200888	0.0200888	0.485504	-2.05972	NF3 6 hr down vs Control 6 hr	14.0014	1.63004	0.465678	1
8346	7938590	---		---	0.0203116	0.0203116	1.30847	1.30847	NF3 6 hr up vs Control 6 hr	13.9067	0.225676	0.0649115	1
1592	7894093	---		---	0.0203982	0.0203982	0.500746	-1.99702	NF3 6 hr down vs Control 6 hr	13.8703	1.49355	0.43072	1
23193	8087545	---		---	0.0208296	0.0208296	0.774472	-1.2912	NF3 6 hr down vs Control 6 hr	13.6924	0.203926	0.0595736	1
2937	7895450	---		---	0.0209001	0.0209001	0.554888	-1.80216	NF3 6 hr down vs Control 6 hr	13.6638	1.08306	0.317061	1
15808	8013484	---		---	0.0213884	0.0213884	1.46821	1.46821	NF3 6 hr up vs Control 6 hr	13.47	0.460472	0.13674	1
23666	8092312	---		---	0.0215693	0.0215693	1.24526	1.24526	NF3 6 hr up vs Control 6 hr	13.3998	0.150211	0.0448396	1
27954	8133187	---		---	0.0217118	0.0217118	0.719492	-1.38987	NF3 6 hr down vs Control 6 hr	13.3452	0.338365	0.101419	1
13445	7988442	---		---	0.0222169	0.0222169	1.22235	1.22235	NF3 6 hr up vs Control 6 hr	13.1559	0.125853	0.0382652	1
195	7892691	---		---	0.0231201	0.0231201	1.74459	1.74459	NF3 6 hr up vs Control 6 hr	12.8329	0.966953	0.301398	1
15424	8009073	---		---	0.0235568	0.0235568	0.787319	-1.27013	NF3 6 hr down vs Control 6 hr	12.6835	0.178516	0.0562988	1
244	7892740	---		---	0.0241639	0.0241639	2.13787	2.13787	NF3 6 hr up vs Control 6 hr	12.4825	1.80239	0.577574	1
19756	8052581	---		---	0.0246003	0.0246003	0.442496	-2.25991	NF3 6 hr down vs Control 6 hr	12.3427	2.0754	0.672592	1
637	7893135	---		---	0.0249845	0.0249845	0.458733	-2.17992	NF3 6 hr down vs Control 6 hr	12.2226	1.89599	0.620484	1
14567	8000634	---		---	0.0253907	0.0253907	0.610962	-1.63676	NF3 6 hr down vs Control 6 hr	12.0987	0.757954	0.25059	1
1975	7894481	---		---	0.0255797	0.0255797	0.814764	-1.22735	NF3 6 hr down vs Control 6 hr	12.0421	0.131021	0.0435211	1
2868	7895380	---		---	0.0257217	0.0257217	1.58179	1.58179	NF3 6 hr up vs Control 6 hr	11.9999	0.656493	0.218832	1
2028	7894534	---		---	0.0257401	0.0257401	1.35612	1.35612	NF3 6 hr up vs Control 6 hr	11.9945	0.289721	0.0966182	1
2716	7895228	---		---	0.0259825	0.0259825	1.39277	1.39277	NF3 6 hr up vs Control 6 hr	11.9234	0.342661	0.114954	1
32229	8172776	---		---	0.0261095	0.0261095	1.25407	1.25407	NF3 6 hr up vs Control 6 hr	11.8866	0.160024	0.0538503	1
19838	8053313	---		---	0.0265664	0.0265664	1.31209	1.31209	NF3 6 hr up vs Control 6 hr	11.7562	0.230344	0.0783734	1
28378	8137433	---		---	0.0267204	0.0267204	0.739633	-1.35202	NF3 6 hr down vs Control 6 hr	11.7131	0.283992	0.096983	1
5696	7911566	---		---	0.0271083	0.0271083	0.778322	-1.28481	NF3 6 hr down vs Control 6 hr	11.6059	0.196089	0.0675822	1
18504	8039945	---		---	0.0271083	0.0271083	0.778322	-1.28481	NF3 6 hr down vs Control 6 hr	11.6059	0.196089	0.0675822	1
22666	8081943	---		---	0.0277008	0.0277008	1.20155	1.20155	NF3 6 hr up vs Control 6 hr	11.4467	0.105258	0.036782	1
2266	7894776	---		---	0.0277787	0.0277787	0.63282	-1.58023	NF3 6 hr down vs Control 6 hr	11.4262	0.653663	0.22883	1
28025	8133858	---		---	0.0278194	0.0278194	0.790159	-1.26557	NF3 6 hr down vs Control 6 hr	11.4155	0.173182	0.0606832	1
10686	7961173	---		---	0.0278752	0.0278752	1.84638	1.84638	NF3 6 hr up vs Control 6 hr	11.4008	1.17404	0.411916	1
3885	7896403	---		---	0.0281797	0.0281797	0.809365	-1.23554	NF3 6 hr down vs Control 6 hr	11.3217	0.139663	0.0493435	1
1605	7894106	---		---	0.0284091	0.0284091	0.657254	-1.52148	NF3 6 hr down vs Control 6 hr	11.263	0.549902	0.195295	1
12567	7979982	---		---	0.0286108	0.0286108	1.21475	1.21475	NF3 6 hr up vs Control 6 hr	11.2119	0.118151	0.0421521	1
1137	7893635	---		---	0.0288326	0.0288326	0.600839	-1.66434	NF3 6 hr down vs Control 6 hr	11.1564	0.810226	0.290498	1
11965	7973983	---		---	0.0292466	0.0292466	1.29664	1.29664	NF3 6 hr up vs Control 6 hr	11.0544	0.210688	0.0762364	1
36	7892530	---		---	0.029309	0.029309	1.27682	1.27682	NF3 6 hr up vs Control 6 hr	11.0393	0.186449	0.0675584	1
30892	8160767	---		---	0.029724	0.029724	1.26857	1.26857	NF3 6 hr up vs Control 6 hr	10.9395	0.176686	0.0646044	1
1648	7894150	---		---	0.0297564	0.0297564	1.35685	1.35685	NF3 6 hr up vs Control 6 hr	10.9318	0.290747	0.106385	1
11892	7973350	---		---	0.0297622	0.0297622	1.25436	1.25436	NF3 6 hr up vs Control 6 hr	10.9305	0.160351	0.0586804	1
24272	8098157	---		---	0.0299485	0.0299485	1.2644	1.2644	NF3 6 hr up vs Control 6 hr	10.8865	0.171829	0.063135	1
2139	7894646	---		---	0.0303926	0.0303926	0.611198	-1.63613	NF3 6 hr down vs Control 6 hr	10.7832	0.756766	0.28072	1
2630	7895142	---		---	0.03052	0.03052	0.296176	-3.37637	NF3 6 hr down vs Control 6 hr	10.754	4.62252	1.71937	1
30832	8160258	---		---	0.0306979	0.0306979	2.51703	2.51703	NF3 6 hr up vs Control 6 hr	10.7135	2.66023	0.993223	1
28447	8138086	---		---	0.0308286	0.0308286	1.51239	1.51239	NF3 6 hr up vs Control 6 hr	10.684	0.534314	0.200043	1
556	7893053	---		---	0.0308859	0.0308859	0.677569	-1.47586	NF3 6 hr down vs Control 6 hr	10.6711	0.473024	0.17731	1
585	7893083	---		---	0.0312321	0.0312321	0.576006	-1.73609	NF3 6 hr down vs Control 6 hr	10.5941	0.950052	0.35871	1
1740	7894243	---		---	0.0313215	0.0313215	1.80519	1.80519	NF3 6 hr up vs Control 6 hr	10.5744	1.08925	0.412033	1
11498	7969770	---		---	0.0313522	0.0313522	0.753885	-1.32646	NF3 6 hr down vs Control 6 hr	10.5677	0.249186	0.0943204	1
19431	8048885	---		---	0.0315627	0.0315627	0.774916	-1.29046	NF3 6 hr down vs Control 6 hr	10.5217	0.203013	0.0771787	1
17972	8035175	---		---	0.0317268	0.0317268	0.783029	-1.27709	NF3 6 hr down vs Control 6 hr	10.4862	0.186767	0.071243	1
2129	7894636	---		---	0.0320067	0.0320067	1.71857	1.71857	NF3 6 hr up vs Control 6 hr	10.4263	0.915427	0.3512	1
786	7893284	---		---	0.0323106	0.0323106	0.63519	-1.57433	NF3 6 hr down vs Control 6 hr	10.3621	0.643028	0.248224	1
9310	7947561	---		---	0.0324556	0.0324556	1.22788	1.22788	NF3 6 hr up vs Control 6 hr	10.3318	0.131578	0.0509411	1
2502	7895013	---		---	0.0325419	0.0325419	0.621149	-1.60992	NF3 6 hr down vs Control 6 hr	10.3138	0.70793	0.274555	1
12540	7979806	---		---	0.0326051	0.0326051	1.33564	1.33564	NF3 6 hr up vs Control 6 hr	10.3007	0.261493	0.101543	1
2855	7895367	---		---	0.0326548	0.0326548	1.7698	1.7698	NF3 6 hr up vs Control 6 hr	10.2905	1.01744	0.395487	1
24895	8103847	---		---	0.0328998	0.0328998	1.52749	1.52749	NF3 6 hr up vs Control 6 hr	10.2402	0.560273	0.218852	1
3966	7896485	---		---	0.0329562	0.0329562	1.30449	1.30449	NF3 6 hr up vs Control 6 hr	10.2287	0.220593	0.0862644	1
26039	8114898	---		---	0.0330479	0.0330479	0.818255	-1.22211	NF3 6 hr down vs Control 6 hr	10.2101	0.125609	0.0492096	1
20133	8055965	---		---	0.0332365	0.0332365	1.25109	1.25109	NF3 6 hr up vs Control 6 hr	10.172	0.156678	0.0616115	1
23906	8094774	---		---	0.0334434	0.0334434	1.20414	1.20414	NF3 6 hr up vs Control 6 hr	10.1306	0.107741	0.0425408	1
311	7892807	---		---	0.0335872	0.0335872	0.558213	-1.79143	NF3 6 hr down vs Control 6 hr	10.1021	1.06121	0.420192	1
728	7893226	---		---	0.0342367	0.0342367	1.8067	1.8067	NF3 6 hr up vs Control 6 hr	9.97548	1.09233	0.438005	1
31137	8162848	---		---	0.0342961	0.0342961	0.821157	-1.21779	NF3 6 hr down vs Control 6 hr	9.96407	0.121214	0.0486603	1
2205	7894714	---		---	0.03435	0.03435	0.800364	-1.24943	NF3 6 hr down vs Control 6 hr	9.95375	0.154824	0.0622174	1
32148	8172032	---		---	0.0343544	0.0343544	2.06125	2.06125	NF3 6 hr up vs Control 6 hr	9.95292	1.6334	0.656449	1
29521	8148020	---		---	0.0343552	0.0343552	0.742761	-1.34633	NF3 6 hr down vs Control 6 hr	9.95275	0.276101	0.110965	1
11087	7965429	---		---	0.0344606	0.0344606	0.519129	-1.9263	NF3 6 hr down vs Control 6 hr	9.93266	1.3419	0.5404	1
3287	7895801	---		---	0.0362722	0.0362722	0.664649	-1.50455	NF3 6 hr down vs Control 6 hr	9.60099	0.520973	0.21705	1
1213	7893712	---		---	0.0364299	0.0364299	0.593282	-1.68554	NF3 6 hr down vs Control 6 hr	9.5733	0.850989	0.355568	1
12708	7981425	---		---	0.0371022	0.0371022	0.729467	-1.37086	NF3 6 hr down vs Control 6 hr	9.45725	0.310655	0.131393	1
17551	8030879	---		---	0.0373158	0.0373158	1.21893	1.21893	NF3 6 hr up vs Control 6 hr	9.42104	0.122362	0.0519526	1
4148	7896670	---		---	0.0374286	0.0374286	1.28346	1.28346	NF3 6 hr up vs Control 6 hr	9.40204	0.194436	0.0827207	1
2639	7895151	---		---	0.0376601	0.0376601	0.371362	-2.69279	NF3 6 hr down vs Control 6 hr	9.36334	3.0635	1.30872	1
12515	7979572	---		---	0.0381558	0.0381558	0.769435	-1.29966	NF3 6 hr down vs Control 6 hr	9.28162	0.214473	0.092429	1
10971	7964260	---		---	0.038523	0.038523	1.25091	1.25091	NF3 6 hr up vs Control 6 hr	9.22212	0.156477	0.0678702	1
32258	8173166	---		---	0.0385408	0.0385408	0.833324	-1.20001	NF3 6 hr down vs Control 6 hr	9.21926	0.103793	0.0450331	1
26654	8120824	---		---	0.0385445	0.0385445	1.24856	1.24856	NF3 6 hr up vs Control 6 hr	9.21867	0.153858	0.0667593	1
32320	8173627	---		---	0.0386808	0.0386808	0.764028	-1.30885	NF3 6 hr down vs Control 6 hr	9.19681	0.226168	0.0983682	1
4116	7896638	---		---	0.0387298	0.0387298	0.474957	-2.10546	NF3 6 hr down vs Control 6 hr	9.18898	1.73064	0.753354	1
4477	7899375	---		---	0.0387705	0.0387705	1.38473	1.38473	NF3 6 hr up vs Control 6 hr	9.1825	0.330793	0.144097	1
13248	7986327	---		---	0.0387858	0.0387858	1.61344	1.61344	NF3 6 hr up vs Control 6 hr	9.18007	0.714444	0.311302	1
11629	7971122	---		---	0.038793	0.038793	0.825307	-1.21167	NF3 6 hr down vs Control 6 hr	9.17892	0.115091	0.0501546	1
3365	7895879	---		---	0.0388415	0.0388415	1.28213	1.28213	NF3 6 hr up vs Control 6 hr	9.17121	0.192832	0.0841032	1
1262	7893761	---		---	0.0389004	0.0389004	0.654331	-1.52828	NF3 6 hr down vs Control 6 hr	9.16186	0.561646	0.245211	1
13032	7984008	---		---	0.0390539	0.0390539	1.35637	1.35637	NF3 6 hr up vs Control 6 hr	9.1376	0.290067	0.126977	1
2926	7895439	---		---	0.0391506	0.0391506	1.46461	1.46461	NF3 6 hr up vs Control 6 hr	9.12239	0.454606	0.199337	1
16616	8021540	---		---	0.0398503	0.0398503	1.2537	1.2537	NF3 6 hr up vs Control 6 hr	9.01399	0.159607	0.0708263	1
18801	8042972	---		---	0.0399725	0.0399725	1.2004	1.2004	NF3 6 hr up vs Control 6 hr	8.99535	0.10416	0.0463174	1
28309	8136891	---		---	0.040687	0.040687	1.41345	1.41345	NF3 6 hr up vs Control 6 hr	8.88809	0.373833	0.16824	1
362	7892858	---		---	0.0408266	0.0408266	1.53203	1.53203	NF3 6 hr up vs Control 6 hr	8.86746	0.568153	0.256287	1
30005	8151869	---		---	0.0410822	0.0410822	1.22468	1.22468	NF3 6 hr up vs Control 6 hr	8.82996	0.128255	0.0580998	1
1340	7893839	---		---	0.0411483	0.0411483	0.572277	-1.74741	NF3 6 hr down vs Control 6 hr	8.82032	0.972555	0.441052	1
24514	8100376	---		---	0.0417899	0.0417899	1.29331	1.29331	NF3 6 hr up vs Control 6 hr	8.72795	0.206543	0.0946582	1
1845	7894350	---		---	0.0420543	0.0420543	0.688325	-1.4528	NF3 6 hr down vs Control 6 hr	8.69051	0.435521	0.200458	1
5554	7910414	---		---	0.0421033	0.0421033	1.27699	1.27699	NF3 6 hr up vs Control 6 hr	8.68361	0.186649	0.0859775	1
180	7892676	---		---	0.0422561	0.0422561	0.624867	-1.60034	NF3 6 hr down vs Control 6 hr	8.66217	0.690296	0.318764	1
20775	8063313	---		---	0.0424111	0.0424111	1.27747	1.27747	NF3 6 hr up vs Control 6 hr	8.64054	0.187224	0.0866724	1
1369	7893869	---		---	0.042944	0.042944	0.423387	-2.3619	NF3 6 hr down vs Control 6 hr	8.56708	2.30621	1.07678	1
29260	8145609	---		---	0.0431338	0.0431338	1.358	1.358	NF3 6 hr up vs Control 6 hr	8.54125	0.292361	0.136917	1
7033	7925432	---		---	0.0437628	0.0437628	1.5866	1.5866	NF3 6 hr up vs Control 6 hr	8.45685	0.665215	0.31464	1
22250	8077511	---		---	0.0438667	0.0438667	1.28291	1.28291	NF3 6 hr up vs Control 6 hr	8.44309	0.193776	0.0918036	1
21893	8074059	---		---	0.0439575	0.0439575	1.23742	1.23742	NF3 6 hr up vs Control 6 hr	8.43109	0.141687	0.0672213	1
25203	8106921	---		---	0.0440915	0.0440915	1.35284	1.35284	NF3 6 hr up vs Control 6 hr	8.41347	0.285127	0.135557	1
2067	7894573	---		---	0.0457845	0.0457845	0.83149	-1.20266	NF3 6 hr down vs Control 6 hr	8.19754	0.106317	0.0518773	1
2593	7895105	---		---	0.0458088	0.0458088	0.794976	-1.2579	NF3 6 hr down vs Control 6 hr	8.19452	0.164358	0.0802283	1
5569	7910587	---		---	0.0459746	0.0459746	1.20611	1.20611	NF3 6 hr up vs Control 6 hr	8.17404	0.10964	0.0536528	1
2215	7894724	---		---	0.046006	0.046006	0.629686	-1.58809	NF3 6 hr down vs Control 6 hr	8.17017	0.667924	0.327006	1
1929	7894435	---		---	0.0460499	0.0460499	1.25809	1.25809	NF3 6 hr up vs Control 6 hr	8.16477	0.16458	0.0806292	1
10367	7957602	---		---	0.0461934	0.0461934	1.23892	1.23892	NF3 6 hr up vs Control 6 hr	8.14718	0.143302	0.0703568	1
3258	7895771	---		---	0.0463848	0.0463848	1.99464	1.99464	NF3 6 hr up vs Control 6 hr	8.12384	1.48841	0.732862	1
28259	8136446	---		---	0.0469545	0.0469545	1.22157	1.22157	NF3 6 hr up vs Control 6 hr	8.05522	0.125058	0.0621003	1
11162	7966181	---		---	0.0469877	0.0469877	1.22305	1.22305	NF3 6 hr up vs Control 6 hr	8.05126	0.126575	0.0628845	1
26670	8120981	---		---	0.0470042	0.0470042	1.29127	1.29127	NF3 6 hr up vs Control 6 hr	8.0493	0.204015	0.101383	1
30976	8161442	---		---	0.047123	0.047123	1.23547	1.23547	NF3 6 hr up vs Control 6 hr	8.03516	0.139598	0.0694934	1
24837	8103376	---		---	0.0472426	0.0472426	0.774455	-1.29123	NF3 6 hr down vs Control 6 hr	8.02099	0.203961	0.101714	1
18996	8044682	---		---	0.0473127	0.0473127	0.678528	-1.47378	NF3 6 hr down vs Control 6 hr	8.01272	0.469594	0.234424	1
1512	7894013	---		---	0.0474212	0.0474212	0.80451	-1.24299	NF3 6 hr down vs Control 6 hr	7.99993	0.147722	0.0738618	1
4855	7903292	---		---	0.0474614	0.0474614	0.710783	-1.4069	NF3 6 hr down vs Control 6 hr	7.99521	0.363864	0.182041	1
20814	8063549	---		---	0.0476659	0.0476659	1.2509	1.2509	NF3 6 hr up vs Control 6 hr	7.97128	0.156462	0.0785129	1
16698	8022340	---		---	0.0476787	0.0476787	0.820894	-1.21818	NF3 6 hr down vs Control 6 hr	7.96978	0.121609	0.0610348	1
33165	8180279	---		---	0.0477519	0.0477519	1.20737	1.20737	NF3 6 hr up vs Control 6 hr	7.96126	0.110866	0.0557025	1
2955	7895468	---		---	0.0478626	0.0478626	1.95931	1.95931	NF3 6 hr up vs Control 6 hr	7.9484	1.41236	0.710766	1
14253	7997319	---		---	0.0479625	0.0479625	0.819522	-1.22022	NF3 6 hr down vs Control 6 hr	7.93683	0.123679	0.0623318	1
830	7893328	---		---	0.0480731	0.0480731	0.51503	-1.94163	NF3 6 hr down vs Control 6 hr	7.92408	1.37455	0.69386	1
2066	7894572	---		---	0.0481204	0.0481204	1.73315	1.73315	NF3 6 hr up vs Control 6 hr	7.91863	0.944214	0.476958	1
28014	8133750	---		---	0.0481244	0.0481244	0.819024	-1.22097	NF3 6 hr down vs Control 6 hr	7.91817	0.124435	0.0628606	1
28135	8135160	---		---	0.0481244	0.0481244	0.819024	-1.22097	NF3 6 hr down vs Control 6 hr	7.91817	0.124435	0.0628606	1
28677	8139901	---		---	0.0481244	0.0481244	0.819024	-1.22097	NF3 6 hr down vs Control 6 hr	7.91817	0.124435	0.0628606	1
1687	7894190	---		---	0.0482882	0.0482882	0.711312	-1.40585	NF3 6 hr down vs Control 6 hr	7.89939	0.362279	0.183447	1
19225	8046626	---		---	0.0490545	0.0490545	1.28146	1.28146	NF3 6 hr up vs Control 6 hr	7.81276	0.192024	0.098313	1
2352	7894863	---		---	0.0492202	0.0492202	0.663113	-1.50804	NF3 6 hr down vs Control 6 hr	7.79429	0.526892	0.270399	1
29948	8151494	---		---	0.0492637	0.0492637	1.34642	1.34642	NF3 6 hr up vs Control 6 hr	7.78946	0.276232	0.141849	1
2612	7895124	---		---	0.0499791	0.0499791	0.734796	-1.36092	NF3 6 hr down vs Control 6 hr	7.71091	0.296483	0.153799	1
