# Supplementary material for: Identification of Target Genes Involved in Wound Healing Angiogenesis of Endothelial Cells with the Treatment of a Chinese 2-Herb Formula
Source: PLoS One. 2015 Oct 2;10(10):e0139342. doi: 10.1371/journal.pone.0139342 (PMC4591983; doi:10.1371/journal.pone.0139342)
Supplement: S2 Raw Data — (XLSX) [file pone.0139342.s004.xlsx]

## Sheet: 16_hr_fold 1.2_p 0.05
Column #	Column ID	gene_assignment	Gene Symbol	RefSeq	p-value(Attribute)	p-value(NF3 16 hr vs. control 16 hr)	Ratio(NF3 16 hr vs. control 16 hr)	Fold-Change(NF3 16 hr vs. control 16 hr)	Fold-Change(NF3 16 hr vs. control 16 hr) (Description)	F(Attribute)	SS(Attribute)	SS(Error)	F(Error)
18670	8041696	NM_022437 // ABCG8 // ATP-binding cassette, sub-family G (WHITE), member 8 // 2p	ABCG8	NM_022437	0.00248249	0.00248249	0.82071	-1.21846	NF3 16 hr down vs control 16 hr	45.8464	0.121884	0.0106342	1
22671	8081989	NM_001012659 // ARGFX // arginine-fifty homeobox // 3q13.33 // 503582 /// ENST00	ARGFX	NM_001012659	0.0123096	0.0123096	0.801679	-1.24738	NF3 16 hr down vs control 16 hr	18.7847	0.152549	0.0324837	1
19257	8047062	NM_001042519 // C2orf88 // chromosome 2 open reading frame 88 // 2q32.2 // 84281	C2orf88	NM_001042519	0.0346507	0.0346507	0.814122	-1.22832	NF3 16 hr down vs control 16 hr	9.89664	0.132031	0.0533639	1
27248	8126259	AJ420538 // C6orf130 // chromosome 6 open reading frame 130 // 6p21.1 // 221443	C6orf130	AJ420538	0.00209523	0.00209523	1.30156	1.30156	NF3 16 hr up vs control 16 hr	50.1957	0.216872	0.0172821	1
10129	7955156	NM_033124 // CCDC65 // coiled-coil domain containing 65 // 12q13.12 // 85478 ///	CCDC65	NM_033124	0.021684	0.021684	1.25126	1.25126	NF3 16 hr up vs control 16 hr	13.3558	0.156861	0.046979	1
4857	7903308	NM_019083 // CCDC76 // coiled-coil domain containing 76 // 1pter-q31.3 // 54482	CCDC76	NM_019083	0.0374155	0.0374155	1.20551	1.20551	NF3 16 hr up vs control 16 hr	9.40425	0.109058	0.0463868	1
15886	8014172	NM_006584 // CCT6B // chaperonin containing TCP1, subunit 6B (zeta 2) // 17q12 /	CCT6B	NM_006584	0.0413414	0.0413414	1.26321	1.26321	NF3 16 hr up vs control 16 hr	8.79229	0.170448	0.0775442	1
27873	8132803	NR_003595 // CDC14C // CDC14 cell division cycle 14 homolog C (S. cerevisiae) //	CDC14C	NR_003595	0.0222644	0.0222644	0.790726	-1.26466	NF3 16 hr down vs control 16 hr	13.1384	0.172127	0.0524044	1
16852	8023710	NM_021153 // CDH19 // cadherin 19, type 2 // 18q22-q23 // 28513 /// ENST00000262	CDH19	NM_021153	0.0284526	0.0284526	0.811548	-1.23221	NF3 16 hr down vs control 16 hr	11.2519	0.136128	0.0483928	1
21694	8071989	NM_004076 // CRYBB3 // crystallin, beta B3 // 22q11.2-q12.1|22q11.23 // 1417 ///	CRYBB3	NM_004076	0.0266877	0.0266877	0.831794	-1.20222	NF3 16 hr down vs control 16 hr	11.7222	0.105896	0.0361352	1
17965	8035083	NM_001082 // CYP4F2 // cytochrome P450, family 4, subfamily F, polypeptide 2 //	CYP4F2	NM_001082	0.0301519	0.0301519	1.24332	1.24332	NF3 16 hr up vs control 16 hr	10.8389	0.148084	0.0546492	1
32475	8174972	NM_178470 // DCAF12L1 // DDB1 and CUL4 associated factor 12-like 1 // Xq25 // 13	DCAF12L1	NM_178470	0.00233807	0.00233807	0.813567	-1.22916	NF3 16 hr down vs control 16 hr	47.3414	0.132908	0.0112298	1
29125	8144392	NR_003668 // DEFB109P1B // defensin, beta 109, pseudogene 1B // 8p23.1 // 641517	DEFB109P1B	NR_003668	0.0483567	0.0483567	0.813883	-1.22868	NF3 16 hr down vs control 16 hr	7.89156	0.132409	0.0671143	1
29676	8149245	NR_003668 // DEFB109P1B // defensin, beta 109, pseudogene 1B // 8p23.1 // 641517	DEFB109P1B	NR_003668	0.0483567	0.0483567	0.813883	-1.22868	NF3 16 hr down vs control 16 hr	7.89156	0.132409	0.0671143	1
21021	8065566	NM_001037500 // DEFB124 // defensin, beta 124 // 20q11.1 // 245937 /// ENST00000	DEFB124	NM_001037500	0.0147613	0.0147613	0.804814	-1.24252	NF3 16 hr down vs control 16 hr	16.8722	0.14721	0.0349	1
25705	8112007	NM_198449 // EMB // embigin homolog (mouse) // 5q11.1 // 133418 /// ENST00000303	EMB	NM_198449	0.0220018	0.0220018	0.818822	-1.22127	NF3 16 hr down vs control 16 hr	13.2357	0.124743	0.0376991	1
4498	7899534	NM_001166005 // EPB41 // erythrocyte membrane protein band 4.1 (elliptocytosis 1	EPB41	NM_001166005	0.0407529	0.0407529	1.20169	1.20169	NF3 16 hr up vs control 16 hr	8.87832	0.105385	0.0474795	1
7604	7931155	NM_001029888 // FAM24A // family with sequence similarity 24, member A // 10q26.	FAM24A	NM_001029888	0.0314461	0.0314461	0.78111	-1.28023	NF3 16 hr down vs control 16 hr	10.5471	0.190533	0.0722599	1
5758	7912280	AK131225 // FLJ16126 // hypothetical LOC645010 // 1p36.22 // 645010 /// ENST0000	FLJ16126	AK131225	0.00010644	0.00010644	1.27645	1.27645	NF3 16 hr up vs control 16 hr	234.094	0.185997	0.00317816	1
14990	8005043	AK092009 // FLJ34690 // hypothetical protein FLJ34690 // 17p12 // 284034	FLJ34690	AK092009	0.0408832	0.0408832	0.777792	-1.28569	NF3 16 hr down vs control 16 hr	8.85911	0.197157	0.089019	1
12056	7974895	NR_015358 // FLJ43390 // hypothetical LOC646113 // 14q23.2 // 646113 /// ENST000	FLJ43390	NR_015358	0.0271964	0.0271964	0.788069	-1.26892	NF3 16 hr down vs control 16 hr	11.5819	0.177097	0.0611632	1
29261	8145611	NM_017412 // FZD3 // frizzled homolog 3 (Drosophila) // 8p21 // 7976 /// ENST000	FZD3	NM_017412	0.0236435	0.0236435	1.35064	1.35064	NF3 16 hr up vs control 16 hr	12.6543	0.282075	0.0891634	1
25991	8114415	NM_001496 // GFRA3 // GDNF family receptor alpha 3 // 5q31.1-q31.3 // 2676 /// E	GFRA3	NM_001496	0.0166126	0.0166126	1.20975	1.20975	NF3 16 hr up vs control 16 hr	15.7186	0.113198	0.0288061	1
30771	8159583	NM_007327 // GRIN1 // glutamate receptor, ionotropic, N-methyl D-aspartate 1 //	GRIN1	NM_007327	0.0285569	0.0285569	0.804082	-1.24365	NF3 16 hr down vs control 16 hr	11.2255	0.148447	0.0528961	1
15210	8006968	NM_178171 // GSDMA // gasdermin A // 17q21.1 // 284110 /// ENST00000301659 // GS	GSDMA	NM_178171	0.0368199	0.0368199	0.832696	-1.20092	NF3 16 hr down vs control 16 hr	9.5056	0.104653	0.0440384	1
22005	8074988	NR_003081 // GSTTP1 // glutathione S-transferase theta pseudogene 1 // 22q12 //	GSTTP1	NR_003081	0.0295225	0.0295225	0.772096	-1.29518	NF3 16 hr down vs control 16 hr	10.9877	0.208858	0.0760335	1
24797	8102998	NM_002099 // GYPA // glycophorin A (MNS blood group) // 4q28.2-q31.1 // 2993 ///	GYPA	NM_002099	0.0093105	0.0093105	1.31317	1.31317	NF3 16 hr up vs control 16 hr	22.0872	0.231743	0.0419688	1
16566	8021101	NR_026978 // HAUS1 // HAUS augmin-like complex, subunit 1 // 18q21.1 // 115106 /	HAUS1	NR_026978	0.0287008	0.0287008	1.20058	1.20058	NF3 16 hr up vs control 16 hr	11.1893	0.104327	0.0372952	1
31669	8167973	NM_138737 // HEPH // hephaestin // Xq11-q12 // 9843 /// NM_001130860 // HEPH //	HEPH	NM_138737	0.0274801	0.0274801	0.822755	-1.21543	NF3 16 hr down vs control 16 hr	11.5054	0.118834	0.041314	1
31817	8169094	NM_017416 // IL1RAPL2 // interleukin 1 receptor accessory protein-like 2 // Xq22	IL1RAPL2	NM_017416	0.0233567	0.0233567	0.797425	-1.25404	NF3 16 hr down vs control 16 hr	12.7514	0.15998	0.0501844	1
30743	8159255	NM_002297 // LCN1 // lipocalin 1 (tear prealbumin) // 9q34 // 3933 /// ENST00000	LCN1	NM_002297	0.00855545	0.00855545	1.34827	1.34827	NF3 16 hr up vs control 16 hr	23.1821	0.278786	0.0481036	1
16346	8019088	AK096606 // LOC100131170 // hypothetical LOC100131170 // 17q25.3 // 100131170	LOC100131170	AK096606	0.022882	0.022882	0.825613	-1.21122	NF3 16 hr down vs control 16 hr	12.9162	0.114648	0.0355051	1
12742	7981750	AK127783 // LOC400968 // hypothetical LOC400968 // 15q11.2 // 400968	LOC400968	AK127783	0.0415049	0.0415049	0.830841	-1.2036	NF3 16 hr down vs control 16 hr	8.76872	0.107219	0.0489095	1
29022	8143437	BX648692 // LOC401410 // hypothetical LOC401410 // 7q34 // 401410 /// ENST000003	LOC401410	BX648692	0.0357406	0.0357406	0.738293	-1.35448	NF3 16 hr down vs control 16 hr	9.69568	0.287418	0.118575	1
6766	7922596	AK096082 // LOC646976 // hypothetical LOC646976 // 1q25.2 // 646976 /// ENST0000	LOC646976	AK096082	0.0255382	0.0255382	0.823357	-1.21454	NF3 16 hr down vs control 16 hr	12.0544	0.117945	0.0391375	1
29805	8150217	NR_003671 // LOC728024 // hCG1640171 // 8p11.23 // 728024	LOC728024	NR_003671	0.0439577	0.0439577	1.21127	1.21127	NF3 16 hr up vs control 16 hr	8.43107	0.114694	0.0544151	1
26529	8119390	NM_020737 // LRFN2 // leucine rich repeat and fibronectin type III domain contai	LRFN2	NM_020737	0.00982268	0.00982268	1.21163	1.21163	NF3 16 hr up vs control 16 hr	21.4175	0.115055	0.0214881	1
7970	7934783	NM_015613 // LRIT1 // leucine-rich repeat, immunoglobulin-like and transmembrane	LRIT1	NM_015613	0.0360154	0.0360154	1.23472	1.23472	NF3 16 hr up vs control 16 hr	9.64647	0.138791	0.0575509	1
17358	8028924	NM_006533 // MIA // melanoma inhibitory activity // 19q13.32-q13.33 // 8190 ///	MIA	NM_006533	0.0139827	0.0139827	0.814366	-1.22795	NF3 16 hr down vs control 16 hr	17.4246	0.131647	0.030221	1
15606	8011218	NR_029674 // MIR132 // microRNA 132 // 17p13.3 // 406921	MIR132	NR_029674	0.0127988	0.0127988	0.820412	-1.2189	NF3 16 hr down vs control 16 hr	18.3595	0.122333	0.0266527	1
22940	8084755	NR_029502 // MIR28 // microRNA 28 // 3q28 // 407020	MIR28	NR_029502	0.0468742	0.0468742	0.810861	-1.23326	NF3 16 hr down vs control 16 hr	8.06482	0.137235	0.0680659	1
17545	8030844	NR_029482 // MIRLET7E // microRNA let-7e // 19q13.41 // 406887	MIRLET7E	NR_029482	0.00253446	0.00253446	0.812924	-1.23013	NF3 16 hr down vs control 16 hr	45.3399	0.133929	0.0118155	1
29530	8148124	NM_022045 // MTBP // Mdm2, transformed 3T3 cell double minute 2, p53 binding pro	MTBP	NM_022045	0.0370204	0.0370204	1.36619	1.36619	NF3 16 hr up vs control 16 hr	9.4712	0.303964	0.128374	1
28127	8135048	NM_001040105 // MUC17 // mucin 17, cell surface associated // 7q22.1 // 140453 /	MUC17	NM_001040105	0.0478317	0.0478317	0.825017	-1.2121	NF3 16 hr down vs control 16 hr	7.95199	0.115513	0.0581052	1
25249	8107321	NR_015370 // NCRNA00219 // non-protein coding RNA 219 // 5q21-q22 // 114915 ///	NCRNA00219	NR_015370	0.00714855	0.00714855	1.23058	1.23058	NF3 16 hr up vs control 16 hr	25.6681	0.134403	0.0209447	1
18451	8039545	NM_145007 // NLRP11 // NLR family, pyrin domain containing 11 // 19q13.42-q13.43	NLRP11	NM_145007	0.0114255	0.0114255	0.803798	-1.24409	NF3 16 hr down vs control 16 hr	19.6214	0.148928	0.0303603	1
10393	7957835	NM_005123 // NR1H4 // nuclear receptor subfamily 1, group H, member 4 // 12q23.1	NR1H4	NM_005123	0.00275441	0.00275441	1.44841	1.44841	NF3 16 hr up vs control 16 hr	43.3576	0.428485	0.0395303	1
8994	7944797	NM_001004462 // OR10G4 // olfactory receptor, family 10, subfamily G, member 4 /	OR10G4	NM_001004462	0.0388802	0.0388802	0.826285	-1.21024	NF3 16 hr down vs control 16 hr	9.16506	0.113676	0.049613	1
7815	7933219	NM_001004297 // OR13A1 // olfactory receptor, family 13, subfamily A, member 1 /	OR13A1	NM_001004297	0.00577387	0.00577387	0.783887	-1.27569	NF3 16 hr down vs control 16 hr	28.9298	0.185098	0.0255927	1
30538	8157012	NM_001004485 // OR13F1 // olfactory receptor, family 13, subfamily F, member 1 /	OR13F1	NM_001004485	0.0255815	0.0255815	0.813982	-1.22853	NF3 16 hr down vs control 16 hr	12.0415	0.132252	0.0439321	1
26382	8117741	NM_007160 // OR2H2 // olfactory receptor, family 2, subfamily H, member 2 // 6p2	OR2H2	NM_007160	0.0464168	0.0464168	0.821771	-1.21688	NF3 16 hr down vs control 16 hr	8.11995	0.120296	0.0592593	1
5648	7911258	NM_001004687 // OR2L3 // olfactory receptor, family 2, subfamily L, member 3 //	OR2L3	NM_001004687	0.0336018	0.0336018	0.747528	-1.33774	NF3 16 hr down vs control 16 hr	10.0992	0.264348	0.104701	1
12751	7981785	NR_028067 // OR4N3P // olfactory receptor, family 4, subfamily N, member 3 pseud	OR4N3P	NR_028067	0.0259888	0.0259888	0.618244	-1.61748	NF3 16 hr down vs control 16 hr	11.9216	0.721936	0.242228	1
11844	7973004	NM_172194 // OR4Q3 // olfactory receptor, family 4, subfamily Q, member 3 // 14q	OR4Q3	NM_172194	0.0463635	0.0463635	0.718355	-1.39207	NF3 16 hr down vs control 16 hr	8.12642	0.341624	0.168155	1
9143	7946025	NM_012375 // OR52A1 // olfactory receptor, family 52, subfamily A, member 1 // 1	OR52A1	NM_012375	0.0160139	0.0160139	0.774549	-1.29107	NF3 16 hr down vs control 16 hr	16.0697	0.203767	0.0507209	1
10212	7955993	NM_001005497 // OR6C75 // olfactory receptor, family 6, subfamily C, member 75 /	OR6C75	NM_001005497	0.0107775	0.0107775	0.794431	-1.25876	NF3 16 hr down vs control 16 hr	20.2991	0.165341	0.032581	1
8506	7939977	NM_001005202 // OR8K3 // olfactory receptor, family 8, subfamily K, member 3 //	OR8K3	NM_001005202	0.0169223	0.0169223	0.700603	-1.42734	NF3 16 hr down vs control 16 hr	15.5444	0.395262	0.101712	1
13714	7991478	NM_001167902 // PGPEP1L // pyroglutamyl-peptidase I-like // 15q26.3 // 145814 //	PGPEP1L	NM_001167902	0.0277497	0.0277497	0.779143	-1.28346	NF3 16 hr down vs control 16 hr	11.4338	0.194444	0.0680241	1
15729	8012837	NM_001101387 // PIRT // phosphoinositide-interacting regulator of transient rece	PIRT	NM_001101387	0.0366654	0.0366654	0.789612	-1.26645	NF3 16 hr down vs control 16 hr	9.53229	0.174202	0.0730996	1
24990	8104634	NM_020227 // PRDM9 // PR domain containing 9 // 5p14 // 56979 /// ENST0000029668	PRDM9	NM_020227	0.00311062	0.00311062	0.764228	-1.30851	NF3 16 hr down vs control 16 hr	40.6052	0.225728	0.0222364	1
27027	8124185	NM_000948 // PRL // prolactin // 6p22.2-p21.3 // 5617 /// NM_001163558 // PRL //	PRL	NM_000948	0.0213415	0.0213415	1.23369	1.23369	NF3 16 hr up vs control 16 hr	13.4883	0.137693	0.0408334	1
32627	8176230	NM_171998 // RAB39B // RAB39B, member RAS oncogene family // Xq28 // 116442 ///	RAB39B	NM_171998	0.0358815	0.0358815	0.786576	-1.27133	NF3 16 hr down vs control 16 hr	9.67038	0.179929	0.0744249	1
14000	7994572	NR_002939 // RUNDC2C // RUN domain containing 2C // 16p11.2 // 440352 /// ENST00	RUNDC2C	NR_002939	0.039366	0.039366	0.824438	-1.21295	NF3 16 hr down vs control 16 hr	9.08871	0.116357	0.0512095	1
5156	7906069	NM_181885 // RXFP4 // relaxin/insulin-like family peptide receptor 4 // 1q22 //	RXFP4	NM_181885	0.0282308	0.0282308	0.820594	-1.21863	NF3 16 hr down vs control 16 hr	11.3086	0.12206	0.0431741	1
23810	8093950	NM_005980 // S100P // S100 calcium binding protein P // 4p16 // 6286 /// ENST000	S100P	NM_005980	0.0209156	0.0209156	0.814226	-1.22816	NF3 16 hr down vs control 16 hr	13.6575	0.131867	0.0386209	1
20397	8059345	NM_003469 // SCG2 // secretogranin II // 2q35-q36 // 7857 /// ENST00000305409 //	SCG2	NM_003469	0.0326582	0.0326582	1.20966	1.20966	NF3 16 hr up vs control 16 hr	10.2898	0.113109	0.0439693	1
6667	7921625	NM_052931 // SLAMF6 // SLAM family member 6 // 1q23.2 // 114836 /// ENST00000368	SLAMF6	NM_052931	0.0300845	0.0300845	0.783453	-1.2764	NF3 16 hr down vs control 16 hr	10.8546	0.185943	0.0685213	1
4660	7901316	NM_001135181 // SLC5A9 // solute carrier family 5 (sodium/glucose cotransporter)	SLC5A9	NM_001135181	0.00134386	0.00134386	0.833031	-1.20044	NF3 16 hr down vs control 16 hr	63.4982	0.104195	0.00656364	1
31855	8169459	NR_002993 // SNORA35 // small nucleolar RNA, H/ACA box 35 // Xq23 // 677816	SNORA35	NR_002993	0.0225606	0.0225606	0.785464	-1.27313	NF3 16 hr down vs control 16 hr	13.0307	0.182057	0.0558857	1
31214	8163710	NR_003708 // SNORA70C // small nucleolar RNA, H/ACA box 70C (retrotransposed) //	SNORA70C	NR_003708	0.0445427	0.0445427	0.742693	-1.34645	NF3 16 hr down vs control 16 hr	8.35472	0.276269	0.13227	1
19187	8046279	AB096175 // SP5 // Sp5 transcription factor // 2q31.1 // 389058 /// AB096175 //	SP5	AB096175	0.0197438	0.0197438	1.33143	1.33143	NF3 16 hr up vs control 16 hr	14.1513	0.255822	0.0723108	1
7916	7934215	NM_014767 // SPOCK2 // sparc/osteonectin, cwcv and kazal-like domains proteoglyc	SPOCK2	NM_014767	0.0204169	0.0204169	0.829052	-1.2062	NF3 16 hr down vs control 16 hr	13.8625	0.109727	0.0316617	1
17920	8034583	NM_001105578 // SYCE2 // synaptonemal complex central element protein 2 // 19p13	SYCE2	NM_001105578	0.00312785	0.00312785	0.796036	-1.25622	NF3 16 hr down vs control 16 hr	40.4842	0.162455	0.0160512	1
27559	8129608	NR_028511 // TAAR3 // trace amine associated receptor 3 (gene/pseudogene) // 6q2	TAAR3	NR_028511	0.0231504	0.0231504	0.771662	-1.2959	NF3 16 hr down vs control 16 hr	12.8224	0.209769	0.0654383	1
28303	8136844	NM_176881 // TAS2R39 // taste receptor, type 2, member 39 // 7q34 // 259285 ///	TAS2R39	NM_176881	0.0190194	0.0190194	1.27559	1.27559	NF3 16 hr up vs control 16 hr	14.4791	0.184976	0.0511015	1
7549	7930487	NM_058222 // TECTB // tectorin beta // 10q25-q26 // 6975 /// ENST00000369422 //	TECTB	NM_058222	0.0255618	0.0255618	1.22743	1.22743	NF3 16 hr up vs control 16 hr	12.0474	0.131109	0.0435311	1
26241	8116831	NM_003220 // TFAP2A // transcription factor AP-2 alpha (activating enhancer bind	TFAP2A	NM_003220	0.00532422	0.00532422	1.25485	1.25485	NF3 16 hr up vs control 16 hr	30.2623	0.160894	0.0212666	1
32371	8174189	NM_021992 // TMSB15A // thymosin beta 15a // Xq21.33-q22.3 // 11013 /// D82345 /	TMSB15A	NM_021992	0.0297991	0.0297991	1.24422	1.24422	NF3 16 hr up vs control 16 hr	10.9217	0.149065	0.0545943	1
32082	8171352	NM_001011658 // TRAPPC2 // trafficking protein particle complex 2 // Xp22 // 639	TRAPPC2	NM_001011658	0.00242037	0.00242037	1.25331	1.25331	NF3 16 hr up vs control 16 hr	46.4731	0.159163	0.0136994	1
22631	8081537	NM_016388 // TRAT1 // T cell receptor associated transmembrane adaptor 1 // 3q13	TRAT1	NM_016388	0.0264693	0.0264693	0.805291	-1.24179	NF3 16 hr down vs control 16 hr	11.7837	0.146408	0.0496987	1
11041	7964927	NM_004616 // TSPAN8 // tetraspanin 8 // 12q14.1-q21.1 // 7103 /// ENST0000024782	TSPAN8	NM_004616	0.0281367	0.0281367	1.22068	1.22068	NF3 16 hr up vs control 16 hr	11.3328	0.124143	0.043817	1
30828	8160213	NM_152574 // TTC39B // tetratricopeptide repeat domain 39B // 9p22.3 // 158219 /	TTC39B	NM_152574	0.0242797	0.0242797	1.23881	1.23881	NF3 16 hr up vs control 16 hr	12.445	0.143183	0.046021	1
24531	8100519	NM_005783 // TXNDC9 // thioredoxin domain containing 9 // 2q11.2 // 10190 /// EN	TXNDC9	NM_005783	0.0446832	0.0446832	1.40582	1.40582	NF3 16 hr up vs control 16 hr	8.3366	0.36223	0.173802	1
32037	8171013	NM_003372 // VBP1 // von Hippel-Lindau binding protein 1 // Xq28 // 7411 /// ENS	VBP1	NM_003372	0.0176859	0.0176859	1.34122	1.34122	NF3 16 hr up vs control 16 hr	15.1346	0.269086	0.0711184	1
5628	7911174	NM_173858 // VN1R5 // vomeronasal 1 receptor 5 (gene/pseudogene) // 1q44 // 3177	VN1R5	NM_173858	0.0280305	0.0280305	0.726249	-1.37694	NF3 16 hr down vs control 16 hr	11.3603	0.319423	0.11247	1
19765	8052626	NM_016516 // VPS54 // vacuolar protein sorting 54 homolog (S. cerevisiae) // 2p1	VPS54	NM_016516	0.0264618	0.0264618	1.20192	1.20192	NF3 16 hr up vs control 16 hr	11.7858	0.105613	0.0358443	1
31806	8169022	NM_016303 // WBP5 // WW domain binding protein 5 // Xq22.2 // 51186 /// NM_00100	WBP5	NM_016303	0.0176934	0.0176934	1.20198	1.20198	NF3 16 hr up vs control 16 hr	15.1307	0.105668	0.0279347	1
20750	8063011	NM_080753 // WFDC10A // WAP four-disulfide core domain 10A // 20q13.12 // 140832	WFDC10A	NM_080753	0.0209179	0.0209179	0.747847	-1.33717	NF3 16 hr down vs control 16 hr	13.6566	0.263574	0.0772005	1
30641	8157947	NM_001099270 // ZBTB34 // zinc finger and BTB domain containing 34 // 9q33.3 //	ZBTB34	NM_001099270	0.00197206	0.00197206	1.24213	1.24213	NF3 16 hr up vs control 16 hr	51.8411	0.146783	0.0113256	1
27932	8133049	NM_016220 // ZNF107 // zinc finger protein 107 // 7q11.2 // 51427 /// NM_0010137	ZNF107	NM_016220	0.0242918	0.0242918	1.23762	1.23762	NF3 16 hr up vs control 16 hr	12.4411	0.141898	0.0456224	1
23768	8093336	NM_003441 // ZNF141 // zinc finger protein 141 // 4p16.3 // 7700 /// ENST0000024	ZNF141	NM_003441	0.0139303	0.0139303	1.20916	1.20916	NF3 16 hr up vs control 16 hr	17.4635	0.112616	0.0257948	1
17206	8027323	NM_033468 // ZNF257 // zinc finger protein 257 // 19q13 // 113835 /// ENST000004	ZNF257	NM_033468	0.0086902	0.0086902	1.46811	1.46811	NF3 16 hr up vs control 16 hr	22.9763	0.460311	0.0801368	1
18100	8036333	NM_020951 // ZNF529 // zinc finger protein 529 // 19q13.13 // 57711 /// NM_00114	ZNF529	NM_020951	0.00571483	0.00571483	1.41032	1.41032	NF3 16 hr up vs control 16 hr	29.0957	0.369062	0.0507376	1
18025	8035782	NM_033196 // ZNF682 // zinc finger protein 682 // 19p12 // 91120 /// NM_00107734	ZNF682	NM_033196	0.0351142	0.0351142	0.819463	-1.22031	NF3 16 hr down vs control 16 hr	9.81003	0.123768	0.0504658	1
9982	7953733	NM_001004328 // ZNF705A // zinc finger protein 705A // 12p13.31 // 440077 /// EN	ZNF705A	NM_001004328	0.0302015	0.0302015	0.688624	-1.45217	NF3 16 hr down vs control 16 hr	10.8274	0.434507	0.160522	1
31746	8168589	NM_021998 // ZNF711 // zinc finger protein 711 // Xq21.1-q21.2 // 7552 /// ENST0	ZNF711	NM_021998	0.0302586	0.0302586	1.26515	1.26515	NF3 16 hr up vs control 16 hr	10.8141	0.172692	0.0638765	1
18471	8039692	NM_001144989 // ZNF814 // zinc finger protein 814 // 19q13.43 // 730051 /// NM_0	ZNF814	NM_001144989	0.0178162	0.0178162	1.41915	1.41915	NF3 16 hr up vs control 16 hr	15.0672	0.382583	0.101567	1
578	7893076	---		---	0.0420206	0.0420206	0.457791	-2.1844	NF3 16 hr down vs control 16 hr	8.69527	1.906	0.876798	1
389	7892885	---		---	0.0293455	0.0293455	0.520796	-1.92014	NF3 16 hr down vs control 16 hr	11.0304	1.32881	0.481874	1
4570	7900350	---		---	0.0204389	0.0204389	0.530561	-1.8848	NF3 16 hr down vs control 16 hr	13.8533	1.25422	0.362143	1
3888	7896406	---		---	0.0342216	0.0342216	0.549672	-1.81927	NF3 16 hr down vs control 16 hr	9.97836	1.11808	0.448201	1
5603	7910944	---		---	0.0287167	0.0287167	0.556166	-1.79803	NF3 16 hr down vs control 16 hr	11.1853	1.07462	0.384297	1
814	7893312	---		---	0.00760949	0.00760949	0.565704	-1.76771	NF3 16 hr down vs control 16 hr	24.778	1.01323	0.16357	1
1841	7894345	---		---	0.00441709	0.00441709	0.56789	-1.7609	NF3 16 hr down vs control 16 hr	33.5461	0.999559	0.119186	1
24226	8097749	---		---	0.00411408	0.00411408	0.570873	-1.7517	NF3 16 hr down vs control 16 hr	34.8784	0.981134	0.112521	1
21100	8066382	---		---	0.0271233	0.0271233	0.618622	-1.6165	NF3 16 hr down vs control 16 hr	11.6019	0.720103	0.248271	1
2562	7895073	---		---	0.0251421	0.0251421	0.635981	-1.57237	NF3 16 hr down vs control 16 hr	12.1742	0.639503	0.210117	1
245	7892741	---		---	0.00202259	0.00202259	0.644709	-1.55109	NF3 16 hr down vs control 16 hr	51.1479	0.601565	0.0470451	1
765	7893263	---		---	0.0489542	0.0489542	0.648734	-1.54146	NF3 16 hr down vs control 16 hr	7.82397	0.584629	0.298891	1
2421	7894932	---		---	0.00329724	0.00329724	0.651731	-1.53438	NF3 16 hr down vs control 16 hr	39.3448	0.572241	0.058177	1
2781	7895293	---		---	0.0335296	0.0335296	0.652769	-1.53194	NF3 16 hr down vs control 16 hr	10.1135	0.567994	0.224648	1
30711	8158910	---		---	0.0457767	0.0457767	0.659266	-1.51684	NF3 16 hr down vs control 16 hr	8.19849	0.541923	0.264401	1
3762	7896280	---		---	0.00150074	0.00150074	0.665317	-1.50304	NF3 16 hr down vs control 16 hr	59.91	0.518416	0.034613	1
24534	8100530	---		---	0.0145614	0.0145614	0.667498	-1.49813	NF3 16 hr down vs control 16 hr	17.0098	0.51012	0.119959	1
299	7892795	---		---	0.0399424	0.0399424	0.668773	-1.49528	NF3 16 hr down vs control 16 hr	8.99994	0.505317	0.224587	1
1456	7893957	---		---	0.0450953	0.0450953	0.672746	-1.48645	NF3 16 hr down vs control 16 hr	8.28396	0.490547	0.236866	1
1112	7893610	---		---	0.0220287	0.0220287	0.672747	-1.48644	NF3 16 hr down vs control 16 hr	13.2256	0.490541	0.148361	1
6611	7921031	---		---	0.0039812	0.0039812	0.674821	-1.48188	NF3 16 hr down vs control 16 hr	35.5101	0.482955	0.054402	1
1259	7893758	---		---	0.0377281	0.0377281	0.676332	-1.47856	NF3 16 hr down vs control 16 hr	9.35203	0.477478	0.204224	1
3133	7895646	---		---	0.0413423	0.0413423	0.679144	-1.47244	NF3 16 hr down vs control 16 hr	8.79217	0.4674	0.212644	1
4181	7896703	---		---	0.0136852	0.0136852	0.684299	-1.46135	NF3 16 hr down vs control 16 hr	17.6481	0.449307	0.101837	1
1058	7893556	---		---	0.0450942	0.0450942	0.687938	-1.45362	NF3 16 hr down vs control 16 hr	8.2841	0.436832	0.210926	1
2952	7895465	---		---	0.0339219	0.0339219	0.690962	-1.44726	NF3 16 hr down vs control 16 hr	10.0364	0.426649	0.170041	1
3067	7895580	---		---	0.0255815	0.0255815	0.699036	-1.43054	NF3 16 hr down vs control 16 hr	12.0415	0.400254	0.132958	1
13616	7990652	---		---	0.0358055	0.0358055	0.699301	-1.43	NF3 16 hr down vs control 16 hr	9.68401	0.399407	0.164976	1
1039	7893537	---		---	0.048888	0.048888	0.701384	-1.42575	NF3 16 hr down vs control 16 hr	7.8314	0.392791	0.200623	1
2672	7895184	---		---	0.00362749	0.00362749	0.701446	-1.42563	NF3 16 hr down vs control 16 hr	37.3577	0.392596	0.0420363	1
7291	7927745	---		---	0.00933532	0.00933532	0.708035	-1.41236	NF3 16 hr down vs control 16 hr	22.0534	0.372165	0.0675025	1
12076	7975222	---		---	0.00912089	0.00912089	0.710257	-1.40794	NF3 16 hr down vs control 16 hr	22.3493	0.365442	0.0654057	1
3770	7896288	---		---	0.0497903	0.0497903	0.715191	-1.39823	NF3 16 hr down vs control 16 hr	7.73148	0.350802	0.181493	1
1886	7894391	---		---	0.0146318	0.0146318	0.728046	-1.37354	NF3 16 hr down vs control 16 hr	16.961	0.314507	0.0741716	1
2565	7895076	---		---	0.000325193	0.000325193	0.728209	-1.37323	NF3 16 hr down vs control 16 hr	132.506	0.314063	0.00948075	1
528	7893025	---		---	0.00629857	0.00629857	0.73441	-1.36164	NF3 16 hr down vs control 16 hr	27.5592	0.297496	0.0431792	1
648	7893146	---		---	0.00852059	0.00852059	0.735003	-1.36054	NF3 16 hr down vs control 16 hr	23.2362	0.295941	0.0509449	1
11494	7969701	---		---	0.0255144	0.0255144	0.736249	-1.35824	NF3 16 hr down vs control 16 hr	12.0616	0.292693	0.0970663	1
20540	8060837	---		---	0.00985637	0.00985637	0.740483	-1.35047	NF3 16 hr down vs control 16 hr	21.3752	0.281833	0.0527401	1
5259	7907010	---		---	0.0366241	0.0366241	0.746878	-1.33891	NF3 16 hr down vs control 16 hr	9.53945	0.265932	0.111508	1
13055	7984255	---		---	0.00308736	0.00308736	0.7479	-1.33708	NF3 16 hr down vs control 16 hr	40.7703	0.263446	0.0258468	1
3537	7896055	---		---	0.0480634	0.0480634	0.748218	-1.33651	NF3 16 hr down vs control 16 hr	7.9252	0.262676	0.132578	1
7500	7929945	---		---	0.0273326	0.0273326	0.758452	-1.31847	NF3 16 hr down vs control 16 hr	11.5451	0.238646	0.0826831	1
11294	7967707	---		---	0.0401836	0.0401836	0.759577	-1.31652	NF3 16 hr down vs control 16 hr	8.96335	0.236094	0.10536	1
30874	8160555	---		---	0.00562521	0.00562521	0.760117	-1.31559	NF3 16 hr down vs control 16 hr	29.3526	0.234875	0.0320074	1
30036	8152117	---		---	0.0175096	0.0175096	0.765001	-1.30719	NF3 16 hr down vs control 16 hr	15.2268	0.224035	0.0588529	1
10563	7959891	---		---	0.0417945	0.0417945	0.767142	-1.30354	NF3 16 hr down vs control 16 hr	8.72729	0.219385	0.100551	1
1625	7894126	---		---	0.00810648	0.00810648	0.769318	-1.29985	NF3 16 hr down vs control 16 hr	23.9047	0.214722	0.0359297	1
19353	8048024	---		---	0.0129426	0.0129426	0.769909	-1.29885	NF3 16 hr down vs control 16 hr	18.2391	0.213465	0.0468147	1
28824	8141358	---		---	0.0230292	0.0230292	0.770907	-1.29717	NF3 16 hr down vs control 16 hr	12.8645	0.211356	0.0657175	1
27187	8125563	---		---	0.00542958	0.00542958	0.771034	-1.29696	NF3 16 hr down vs control 16 hr	29.9353	0.211088	0.0282059	1
16111	8016431	---		---	0.00545342	0.00545342	0.773986	-1.29201	NF3 16 hr down vs control 16 hr	29.8626	0.204929	0.0274496	1
19994	8054792	---		---	0.0101528	0.0101528	0.77415	-1.29174	NF3 16 hr down vs control 16 hr	21.013	0.204589	0.0389454	1
3703	7896221	---		---	0.0195855	0.0195855	0.775568	-1.28938	NF3 16 hr down vs control 16 hr	14.2213	0.201677	0.056725	1
3604	7896122	---		---	0.0463648	0.0463648	0.781196	-1.28009	NF3 16 hr down vs control 16 hr	8.12627	0.190364	0.0937031	1
16236	8017702	---		---	0.0195065	0.0195065	0.781382	-1.27978	NF3 16 hr down vs control 16 hr	14.2567	0.189997	0.0533075	1
24493	8100177	---		---	0.0424152	0.0424152	0.785471	-1.27312	NF3 16 hr down vs control 16 hr	8.63997	0.182043	0.0842796	1
29095	8144042	---		---	0.00534776	0.00534776	0.7867	-1.27113	NF3 16 hr down vs control 16 hr	30.1884	0.179692	0.0238095	1
25411	8108979	---		---	0.0365189	0.0365189	0.78674	-1.27107	NF3 16 hr down vs control 16 hr	9.55776	0.179617	0.0751712	1
11810	7972711	---		---	0.0322928	0.0322928	0.786859	-1.27088	NF3 16 hr down vs control 16 hr	10.3658	0.179391	0.0692239	1
20346	8058666	---		---	0.0385675	0.0385675	0.787287	-1.27019	NF3 16 hr down vs control 16 hr	9.21497	0.178578	0.0775164	1
16669	8022043	---		---	0.0386363	0.0386363	0.789561	-1.26653	NF3 16 hr down vs control 16 hr	9.20394	0.174296	0.0757485	1
22863	8083895	---		---	0.0456909	0.0456909	0.791295	-1.26375	NF3 16 hr down vs control 16 hr	8.20916	0.171075	0.0833581	1
3289	7895803	---		---	0.0437473	0.0437473	0.792275	-1.26219	NF3 16 hr down vs control 16 hr	8.45891	0.169271	0.0800438	1
17681	8031867	---		---	0.0257028	0.0257028	0.793054	-1.26095	NF3 16 hr down vs control 16 hr	12.0055	0.167844	0.0559223	1
1737	7894240	---		---	0.0283103	0.0283103	0.794338	-1.25891	NF3 16 hr down vs control 16 hr	11.2882	0.16551	0.0586488	1
15172	8006590	---		---	0.0444475	0.0444475	0.796515	-1.25547	NF3 16 hr down vs control 16 hr	8.36703	0.161598	0.0772548	1
31788	8168890	---		---	0.0324764	0.0324764	0.797922	-1.25326	NF3 16 hr down vs control 16 hr	10.3275	0.159102	0.0616231	1
28783	8140965	---		---	0.00801673	0.00801673	0.798651	-1.25211	NF3 16 hr down vs control 16 hr	24.0563	0.157817	0.0262413	1
12405	7978403	---		---	0.00751492	0.00751492	0.801149	-1.24821	NF3 16 hr down vs control 16 hr	24.9539	0.153463	0.0245995	1
2450	7894961	---		---	0.048847	0.048847	0.802391	-1.24628	NF3 16 hr down vs control 16 hr	7.83601	0.151326	0.0772467	1
6230	7917357	---		---	0.0327953	0.0327953	0.803206	-1.24501	NF3 16 hr down vs control 16 hr	10.2616	0.149934	0.0584446	1
586	7893084	---		---	0.0065226	0.0065226	0.803348	-1.24479	NF3 16 hr down vs control 16 hr	27.025	0.149692	0.0221561	1
9379	7948135	---		---	0.00874165	0.00874165	0.805976	-1.24073	NF3 16 hr down vs control 16 hr	22.899	0.14526	0.0253741	1
24289	8098259	---		---	0.0214293	0.0214293	0.805974	-1.24073	NF3 16 hr down vs control 16 hr	13.454	0.145263	0.0431878	1
30048	8152246	---		---	0.0276039	0.0276039	0.806529	-1.23988	NF3 16 hr down vs control 16 hr	11.4724	0.144338	0.0503253	1
12039	7974687	---		---	0.00170903	0.00170903	0.807639	-1.23818	NF3 16 hr down vs control 16 hr	55.9327	0.142497	0.0101906	1
2735	7895247	---		---	0.013183	0.013183	0.809725	-1.23499	NF3 16 hr down vs control 16 hr	18.0423	0.139076	0.0308333	1
985	7893483	---		---	0.0106283	0.0106283	0.80981	-1.23486	NF3 16 hr down vs control 16 hr	20.4639	0.138938	0.0271577	1
2090	7894597	---		---	0.0390312	0.0390312	0.809909	-1.23471	NF3 16 hr down vs control 16 hr	9.14117	0.138778	0.0607265	1
226	7892722	---		---	0.021988	0.021988	0.810346	-1.23404	NF3 16 hr down vs control 16 hr	13.2408	0.138068	0.0417096	1
30985	8161476	---		---	0.0242198	0.0242198	0.813468	-1.22931	NF3 16 hr down vs control 16 hr	12.4644	0.133066	0.0427027	1
22155	8076382	---		---	0.0200288	0.0200288	0.813941	-1.22859	NF3 16 hr down vs control 16 hr	14.0272	0.132316	0.0377313	1
22438	8079561	---		---	0.0165177	0.0165177	0.815878	-1.22567	NF3 16 hr down vs control 16 hr	15.773	0.129279	0.0327851	1
29684	8149271	---		---	0.00868077	0.00868077	0.816151	-1.22526	NF3 16 hr down vs control 16 hr	22.9905	0.128855	0.0224188	1
12015	7974445	---		---	0.0293118	0.0293118	0.8167	-1.22444	NF3 16 hr down vs control 16 hr	11.0386	0.128003	0.046384	1
31761	8168687	---		---	0.0324031	0.0324031	0.820728	-1.21843	NF3 16 hr down vs control 16 hr	10.3427	0.121857	0.0471278	1
26460	8118611	---		---	0.00380721	0.00380721	0.82114	-1.21782	NF3 16 hr down vs control 16 hr	36.3868	0.12124	0.0133279	1
7098	7925821	---		---	0.0298448	0.0298448	0.821425	-1.2174	NF3 16 hr down vs control 16 hr	10.9109	0.120814	0.044291	1
7188	7926819	---		---	0.0351076	0.0351076	0.823748	-1.21396	NF3 16 hr down vs control 16 hr	9.81124	0.11737	0.0478511	1
2379	7894890	---		---	0.0345008	0.0345008	0.828217	-1.20741	NF3 16 hr down vs control 16 hr	9.92502	0.11091	0.0446992	1
21322	8068391	---		---	0.00596675	0.00596675	0.828253	-1.20736	NF3 16 hr down vs control 16 hr	28.405	0.110859	0.0156112	1
29749	8149809	---		---	0.0435964	0.0435964	0.828955	-1.20634	NF3 16 hr down vs control 16 hr	8.479	0.109865	0.0518291	1
29260	8145609	---		---	0.0109312	0.0109312	0.829996	-1.20483	NF3 16 hr down vs control 16 hr	20.1329	0.1084	0.0215368	1
26926	8123313	---		---	0.0296976	0.0296976	0.831504	-1.20264	NF3 16 hr down vs control 16 hr	10.9458	0.106297	0.038845	1
19227	8046644	---		---	0.0108491	0.0108491	0.832374	-1.20138	NF3 16 hr down vs control 16 hr	20.2212	0.105096	0.0207892	1
19718	8052089	---		---	0.0322409	0.0322409	0.832959	-1.20054	NF3 16 hr down vs control 16 hr	10.3767	0.104293	0.0402025	1
550	7893047	---		---	0.0250456	0.0250456	1.20008	1.20008	NF3 16 hr up vs control 16 hr	12.2038	0.103853	0.0340396	1
31717	8168422	---		---	0.0256722	0.0256722	1.20305	1.20305	NF3 16 hr up vs control 16 hr	12.0146	0.106692	0.0355208	1
9262	7947127	---		---	0.00503701	0.00503701	1.20472	1.20472	NF3 16 hr up vs control 16 hr	31.2054	0.108297	0.0138818	1
11047	7964985	---		---	0.0277071	0.0277071	1.20929	1.20929	NF3 16 hr up vs control 16 hr	11.4451	0.112743	0.0394034	1
13682	7991182	---		---	0.0348302	0.0348302	1.21657	1.21657	NF3 16 hr up vs control 16 hr	9.86287	0.119981	0.0486595	1
21910	8074210	---		---	0.00487547	0.00487547	1.21772	1.21772	NF3 16 hr up vs control 16 hr	31.7721	0.121138	0.0152509	1
18048	8035884	---		---	0.0320319	0.0320319	1.21915	1.21915	NF3 16 hr up vs control 16 hr	10.4209	0.122589	0.0470551	1
32491	8175151	---		---	0.041996	0.041996	1.22007	1.22007	NF3 16 hr up vs control 16 hr	8.69873	0.123526	0.0568019	1
18868	8043443	---		---	0.0251288	0.0251288	1.22207	1.22207	NF3 16 hr up vs control 16 hr	12.1783	0.125562	0.0412413	1
24449	8099758	---		---	0.013323	0.013323	1.22291	1.22291	NF3 16 hr up vs control 16 hr	17.9302	0.126423	0.0282034	1
20395	8059341	---		---	0.00755964	0.00755964	1.22788	1.22788	NF3 16 hr up vs control 16 hr	24.8703	0.131574	0.0211616	1
3932	7896451	---		---	0.0335544	0.0335544	1.23107	1.23107	NF3 16 hr up vs control 16 hr	10.1086	0.134923	0.0533893	1
33122	8180236	---		---	0.045081	0.045081	1.23195	1.23195	NF3 16 hr up vs control 16 hr	8.28578	0.135851	0.0655826	1
33151	8180265	---		---	0.045081	0.045081	1.23195	1.23195	NF3 16 hr up vs control 16 hr	8.28578	0.135851	0.0655826	1
12049	7974811	---		---	0.0219824	0.0219824	1.23462	1.23462	NF3 16 hr up vs control 16 hr	13.2429	0.138689	0.0418908	1
24047	8096030	---		---	0.0131194	0.0131194	1.23994	1.23994	NF3 16 hr up vs control 16 hr	18.0939	0.144403	0.0319231	1
1074	7893572	---		---	0.0240713	0.0240713	1.24316	1.24316	NF3 16 hr up vs control 16 hr	12.5127	0.147905	0.0472816	1
23963	8095301	---		---	0.0426318	0.0426318	1.25147	1.25147	NF3 16 hr up vs control 16 hr	8.60995	0.157101	0.0729857	1
8955	7944361	---		---	0.0412695	0.0412695	1.25191	1.25191	NF3 16 hr up vs control 16 hr	8.8027	0.157594	0.0716115	1
33238	8180352	---		---	0.0235108	0.0235108	1.25807	1.25807	NF3 16 hr up vs control 16 hr	12.699	0.164557	0.051833	1
20720	8062693	---		---	0.0440324	0.0440324	1.2613	1.2613	NF3 16 hr up vs control 16 hr	8.42123	0.168243	0.0799139	1
20216	8056975	---		---	0.0405004	0.0405004	1.2618	1.2618	NF3 16 hr up vs control 16 hr	8.91581	0.168821	0.07574	1
90	7892585	---		---	0.0463301	0.0463301	1.26427	1.26427	NF3 16 hr up vs control 16 hr	8.13049	0.171677	0.0844607	1
6183	7916841	---		---	0.0438321	0.0438321	1.26473	1.26473	NF3 16 hr up vs control 16 hr	8.44766	0.172206	0.0815403	1
18800	8042970	---		---	0.049906	0.049906	1.26985	1.26985	NF3 16 hr up vs control 16 hr	7.71886	0.178183	0.0923364	1
1451	7893952	---		---	0.0410634	0.0410634	1.27383	1.27383	NF3 16 hr up vs control 16 hr	8.8327	0.182883	0.0828208	1
20296	8058256	---		---	0.0398889	0.0398889	1.2791	1.2791	NF3 16 hr up vs control 16 hr	9.0081	0.189176	0.0840025	1
2836	7895348	---		---	0.0383997	0.0383997	1.28819	1.28819	NF3 16 hr up vs control 16 hr	9.24202	0.200212	0.086653	1
19157	8045931	---		---	0.0181261	0.0181261	1.28883	1.28883	NF3 16 hr up vs control 16 hr	14.9102	0.201008	0.0539249	1
32101	8171537	---		---	0.03583	0.03583	1.28911	1.28911	NF3 16 hr up vs control 16 hr	9.67962	0.201348	0.0832047	1
22933	8084715	---		---	0.0133301	0.0133301	1.29114	1.29114	NF3 16 hr up vs control 16 hr	17.9245	0.203844	0.0454894	1
16561	8021045	---		---	0.0277173	0.0277173	1.29977	1.29977	NF3 16 hr up vs control 16 hr	11.4424	0.214621	0.0750268	1
1804	7894308	---		---	0.0426878	0.0426878	1.30328	1.30328	NF3 16 hr up vs control 16 hr	8.60222	0.219048	0.101857	1
4127	7896649	---		---	0.0205092	0.0205092	1.30536	1.30536	NF3 16 hr up vs control 16 hr	13.824	0.221706	0.064151	1
161	7892657	---		---	0.000279623	0.000279623	1.30568	1.30568	NF3 16 hr up vs control 16 hr	143.156	0.222103	0.00620591	1
26331	8117529	---		---	0.0319083	0.0319083	1.30659	1.30659	NF3 16 hr up vs control 16 hr	10.4472	0.223275	0.0854866	1
23531	8091097	---		---	0.0449601	0.0449601	1.31083	1.31083	NF3 16 hr up vs control 16 hr	8.30115	0.228707	0.110205	1
2291	7894801	---		---	0.00614373	0.00614373	1.3166	1.3166	NF3 16 hr up vs control 16 hr	27.9453	0.236192	0.0338077	1
3248	7895761	---		---	0.023753	0.023753	1.32061	1.32061	NF3 16 hr up vs control 16 hr	12.6177	0.241446	0.0765421	1
1572	7894073	---		---	0.0159526	0.0159526	1.32993	1.32993	NF3 16 hr up vs control 16 hr	16.1067	0.25381	0.0630321	1
1612	7894113	---		---	0.0422233	0.0422233	1.35908	1.35908	NF3 16 hr up vs control 16 hr	8.66676	0.293885	0.135638	1
21148	8066818	---		---	0.00709592	0.00709592	1.36106	1.36106	NF3 16 hr up vs control 16 hr	25.7753	0.296682	0.0460414	1
20806	8063522	---		---	0.00612244	0.00612244	1.36607	1.36607	NF3 16 hr up vs control 16 hr	27.9995	0.303794	0.0433999	1
6905	7924069	---		---	0.0428232	0.0428232	1.37429	1.37429	NF3 16 hr up vs control 16 hr	8.58361	0.315592	0.147067	1
2268	7894778	---		---	0.0356126	0.0356126	1.37557	1.37557	NF3 16 hr up vs control 16 hr	9.7188	0.317438	0.130649	1
1398	7893898	---		---	0.0487432	0.0487432	1.39344	1.39344	NF3 16 hr up vs control 16 hr	7.84771	0.343663	0.175166	1
10159	7955462	---		---	0.0344824	0.0344824	1.39387	1.39387	NF3 16 hr up vs control 16 hr	9.9285	0.344293	0.138709	1
2771	7895283	---		---	0.0421359	0.0421359	1.39792	1.39792	NF3 16 hr up vs control 16 hr	8.67902	0.350336	0.161463	1
1554	7894055	---		---	0.0495542	0.0495542	1.39901	1.39901	NF3 16 hr up vs control 16 hr	7.75736	0.35198	0.181494	1
882	7893380	---		---	0.0301479	0.0301479	1.40005	1.40005	NF3 16 hr up vs control 16 hr	10.8398	0.353529	0.130456	1
14515	7999999	---		---	0.0203524	0.0203524	1.40517	1.40517	NF3 16 hr up vs control 16 hr	13.8895	0.361246	0.104034	1
2410	7894921	---		---	0.0209979	0.0209979	1.41283	1.41283	NF3 16 hr up vs control 16 hr	13.6245	0.372892	0.109477	1
621	7893119	---		---	0.00330183	0.00330183	1.42218	1.42218	NF3 16 hr up vs control 16 hr	39.3152	0.38725	0.0393996	1
1335	7893834	---		---	0.0256083	0.0256083	1.43439	1.43439	NF3 16 hr up vs control 16 hr	12.0335	0.406275	0.135048	1
6106	7916020	---		---	0.0421161	0.0421161	1.43649	1.43649	NF3 16 hr up vs control 16 hr	8.6818	0.40959	0.188712	1
538	7893035	---		---	0.0226161	0.0226161	1.44587	1.44587	NF3 16 hr up vs control 16 hr	13.0107	0.424437	0.130489	1
803	7893301	---		---	0.0209557	0.0209557	1.44953	1.44953	NF3 16 hr up vs control 16 hr	13.6414	0.430277	0.126168	1
14160	7996260	---		---	0.0325837	0.0325837	1.45033	1.45033	NF3 16 hr up vs control 16 hr	10.3052	0.431562	0.167513	1
1639	7894141	---		---	0.00402246	0.00402246	1.45035	1.45035	NF3 16 hr up vs control 16 hr	35.3106	0.43159	0.0488907	1
3250	7895763	---		---	0.0458671	0.0458671	1.45817	1.45817	NF3 16 hr up vs control 16 hr	8.18731	0.44417	0.217004	1
2538	7895049	---		---	0.00420448	0.00420448	1.48372	1.48372	NF3 16 hr up vs control 16 hr	34.4659	0.486014	0.0564052	1
4002	7896521	---		---	0.0269632	0.0269632	1.49113	1.49113	NF3 16 hr up vs control 16 hr	11.6457	0.498371	0.171177	1
1796	7894300	---		---	0.0183149	0.0183149	1.49433	1.49433	NF3 16 hr up vs control 16 hr	14.8164	0.503727	0.135991	1
22796	8083320	---		---	0.0160099	0.0160099	1.49566	1.49566	NF3 16 hr up vs control 16 hr	16.0721	0.505963	0.125924	1
75	7892570	---		---	0.0235767	0.0235767	1.52245	1.52245	NF3 16 hr up vs control 16 hr	12.6767	0.55157	0.174042	1
2942	7895455	---		---	0.0282035	0.0282035	1.52638	1.52638	NF3 16 hr up vs control 16 hr	11.3156	0.558359	0.197377	1
1055	7893553	---		---	0.0104335	0.0104335	1.52907	1.52907	NF3 16 hr up vs control 16 hr	20.6842	0.56301	0.108877	1
26726	8121347	---		---	0.00337595	0.00337595	1.53353	1.53353	NF3 16 hr up vs control 16 hr	38.8449	0.570775	0.0587748	1
2619	7895131	---		---	0.036681	0.036681	1.53597	1.53597	NF3 16 hr up vs control 16 hr	9.52959	0.575023	0.241363	1
7459	7929536	---		---	0.0094838	0.0094838	1.53781	1.53781	NF3 16 hr up vs control 16 hr	21.8545	0.578225	0.105832	1
455	7892951	---		---	0.0351038	0.0351038	1.54314	1.54314	NF3 16 hr up vs control 16 hr	9.81195	0.587575	0.239534	1
23272	8088476	---		---	0.0233932	0.0233932	1.5521	1.5521	NF3 16 hr up vs control 16 hr	12.7389	0.603359	0.189454	1
1220	7893719	---		---	0.0458126	0.0458126	1.56845	1.56845	NF3 16 hr up vs control 16 hr	8.19405	0.632466	0.308744	1
2243	7894753	---		---	0.0159204	0.0159204	1.63185	1.63185	NF3 16 hr up vs control 16 hr	16.1263	0.748724	0.185716	1
7773	7932960	---		---	0.031774	0.031774	1.63911	1.63911	NF3 16 hr up vs control 16 hr	10.476	0.762362	0.291088	1
1637	7894139	---		---	0.0393097	0.0393097	1.64389	1.64389	NF3 16 hr up vs control 16 hr	9.09748	0.771375	0.33916	1
2925	7895438	---		---	0.0280313	0.0280313	1.65273	1.65273	NF3 16 hr up vs control 16 hr	11.3601	0.788113	0.277502	1
1531	7894032	---		---	0.00328293	0.00328293	1.66918	1.66918	NF3 16 hr up vs control 16 hr	39.4377	0.819484	0.0831169	1
6237	7917468	---		---	0.0428693	0.0428693	1.67561	1.67561	NF3 16 hr up vs control 16 hr	8.5773	0.831833	0.387923	1
2854	7895366	---		---	0.0318032	0.0318032	1.71003	1.71003	NF3 16 hr up vs control 16 hr	10.4698	0.898662	0.343336	1
23329	8088996	---		---	0.044616	0.044616	1.76281	1.76281	NF3 16 hr up vs control 16 hr	8.34526	1.00338	0.480934	1
527	7893024	---		---	0.0127648	0.0127648	1.78956	1.78956	NF3 16 hr up vs control 16 hr	18.3883	1.0574	0.230017	1
1546	7894047	---		---	0.0101575	0.0101575	1.79151	1.79151	NF3 16 hr up vs control 16 hr	21.0074	1.06137	0.202095	1
837	7893335	---		---	0.0217628	0.0217628	1.80702	1.80702	NF3 16 hr up vs control 16 hr	13.3258	1.09299	0.328081	1
1288	7893787	---		---	0.0474029	0.0474029	1.82932	1.82932	NF3 16 hr up vs control 16 hr	8.00208	1.13877	0.569237	1
688	7893186	---		---	0.0208251	0.0208251	1.86616	1.86616	NF3 16 hr up vs control 16 hr	13.6942	1.21519	0.35495	1
99	7892594	---		---	0.0401529	0.0401529	1.9228	1.9228	NF3 16 hr up vs control 16 hr	8.968	1.33445	0.595207	1
1125	7893623	---		---	0.0183195	0.0183195	1.97379	1.97379	NF3 16 hr up vs control 16 hr	14.8142	1.44345	0.389748	1
1116	7893614	---		---	0.010511	0.010511	1.98213	1.98213	NF3 16 hr up vs control 16 hr	20.5958	1.4614	0.283825	1
2943	7895456	---		---	0.0402674	0.0402674	1.9929	1.9929	NF3 16 hr up vs control 16 hr	8.95072	1.48465	0.663479	1
9225	7946678	---		---	0.0302901	0.0302901	2.02464	2.02464	NF3 16 hr up vs control 16 hr	10.8068	1.55347	0.574995	1
3311	7895825	---		---	0.00696995	0.00696995	2.1907	2.1907	NF3 16 hr up vs control 16 hr	26.0366	1.92007	0.294981	1
3916	7896435	---		---	0.0217871	0.0217871	2.36169	2.36169	NF3 16 hr up vs control 16 hr	13.3166	2.30573	0.69259	1
4073	7896595	---		---	0.0308675	0.0308675	2.42531	2.42531	NF3 16 hr up vs control 16 hr	10.6753	2.45058	0.918229	1
1699	7894202	---		---	0.00165641	0.00165641	2.53299	2.53299	NF3 16 hr up vs control 16 hr	56.8662	2.69679	0.189694	1
820	7893318	---		---	0.00109798	0.00109798	2.6014	2.6014	NF3 16 hr up vs control 16 hr	70.6011	2.85366	0.161678	1
1495	7893996	---		---	0.0367048	0.0367048	2.90811	2.90811	NF3 16 hr up vs control 16 hr	9.52546	3.55779	1.49401	1
4016	7896535	---		---	0.038272	0.038272	3.09311	3.09311	NF3 16 hr up vs control 16 hr	9.26271	3.98075	1.71904	1
